# Supplementary material for: Protein profile changes during priming explants to embryogenic response in Coffea canephora: identification of the RPN12 proteasome subunit involved in the protein degradation
Source: PeerJ. 2024 Nov 11;12:e18372. doi: 10.7717/peerj.18372 (PMC11562780; doi:10.7717/peerj.18372)
Supplement: Supplemental Information 4 [file peerj-12-18372-s004.zip]

Archive with 8 entries (7 files):
- RawCarrillo-Bermejo2Rev/
- RawCarrillo-Bermejo2Rev/Curve_ACT2_RPN12_.numbers
- RawCarrillo-Bermejo2Rev/Curve_ACT2_RPN12_.rex
- RawCarrillo-Bermejo2Rev/MIQE_checklist_130524.xlsx
- RawCarrillo-Bermejo2Rev/Raw data Primers gels western.docx
- RawCarrillo-Bermejo2Rev/RAW qpcr and somatic embryo qaunt2Rev.xlsx
- RawCarrillo-Bermejo2Rev/RPN12_run_ACT.numbers
- RawCarrillo-Bermejo2Rev/RPN12_run_ACT.rex
