# Supplementary material for: Protein profile changes during priming explants to embryogenic response in Coffea canephora: identification of the RPN12 proteasome subunit involved in the protein degradation
Source: PeerJ. 2024 Nov 11;12:e18372. doi: 10.7717/peerj.18372 (PMC11562780; doi:10.7717/peerj.18372)
Supplement: Supplemental Information 4 [file peerj-12-18372-s004.zip › RawCarrillo-Bermejo2Rev/Curve_ACT2_RPN12_.rex]

<?xml version="1.0" encoding="utf-8" ?>

<Experiment>
<RexHeader>REX 3.14</RexHeader>
<Notes></Notes>
<Operator>mary</Operator>
<Rotor>2</Rotor>
<StartTime>2024-05-03T11:50:51</StartTime>
<FinishTime>2024-05-03T13:04:38</FinishTime>
<TemplateFilename>C:\Program Files\Rotor-Gene Q Software\Templates\normal.ret</TemplateFilename>
<HighSpeedRotor>True</HighSpeedRotor>
<SpikeSuppression>True</SpikeSuppression>
<ReactionVolume>20</ReactionVolume>
<OilLayerVolume>0</OilLayerVolume>
<AmbientCompensation>True</AmbientCompensation>
<Signature>3f4e65ee0d3ef3800d820b61e0189a01</Signature>
<TemplateSignatureState>2</TemplateSignatureState>
<Samples>
<TranslatedRows>False</TranslatedRows>
<Format></Format>
<ConcentrationUnit>Copies</ConcentrationUnit>
<IDFormat>1</IDFormat>
<SyncPages>False</SyncPages>
<ReadOnly>True</ReadOnly>
<Page>
<Name>Page 1</Name>
<Suitabilities>
<SuitableForAll>True</SuitableForAll>
</Suitabilities>
<Sample>
<ID>1</ID>
<Name>ACT 1</Name>
<Type>2</Type>
<GivenConc>0</GivenConc>
<Selected>True</Selected>
<Color>255</Color>
<TubePosition>1</TubePosition>
<LinePattern>0</LinePattern>
<ReadOnly>True</ReadOnly>
</Sample>
<Sample>
<ID>2</ID>
<Name>ACT 1.1</Name>
<Type>2</Type>
<GivenConc>0</GivenConc>
<Selected>True</Selected>
<Color>51400</Color>
<TubePosition>2</TubePosition>
<LinePattern>0</LinePattern>
<ReadOnly>True</ReadOnly>
</Sample>
<Sample>
<ID>3</ID>
<Name>ACT 1.2</Name>
<Type>2</Type>
<GivenConc>0</GivenConc>
<Selected>True</Selected>
<Color>16711680</Color>
<TubePosition>3</TubePosition>
<LinePattern>0</LinePattern>
<ReadOnly>True</ReadOnly>
</Sample>
<Sample>
<ID>4</ID>
<Name>act 10.1</Name>
<Type>2</Type>
<GivenConc>0</GivenConc>
<Selected>True</Selected>
<Color>8388736</Color>
<TubePosition>4</TubePosition>
<LinePattern>0</LinePattern>
<ReadOnly>True</ReadOnly>
</Sample>
<Sample>
<ID>5</ID>
<Name>act 10.2</Name>
<Type>2</Type>
<GivenConc>0</GivenConc>
<Selected>True</Selected>
<Color>16744703</Color>
<TubePosition>5</TubePosition>
<LinePattern>0</LinePattern>
<ReadOnly>True</ReadOnly>
</Sample>
<Sample>
<ID>6</ID>
<Name>act 10.3</Name>
<Type>2</Type>
<GivenConc>0</GivenConc>
<Selected>True</Selected>
<Color>16744448</Color>
<TubePosition>6</TubePosition>
<LinePattern>0</LinePattern>
<ReadOnly>True</ReadOnly>
</Sample>
<Sample>
<ID>7</ID>
<Name>aCT 100</Name>
<Type>2</Type>
<GivenConc>0</GivenConc>
<Selected>True</Selected>
<Color>8421376</Color>
<TubePosition>7</TubePosition>
<LinePattern>0</LinePattern>
<ReadOnly>True</ReadOnly>
</Sample>
<Sample>
<ID>8</ID>
<Name>aCT 100.1</Name>
<Type>2</Type>
<GivenConc>0</GivenConc>
<Selected>True</Selected>
<Color>8421631</Color>
<TubePosition>8</TubePosition>
<LinePattern>0</LinePattern>
<ReadOnly>True</ReadOnly>
</Sample>
<Sample>
<ID>9</ID>
<Name>aCT 100.2</Name>
<Type>2</Type>
<GivenConc>0</GivenConc>
<Selected>True</Selected>
<Color>1677088</Color>
<TubePosition>9</TubePosition>
<LinePattern>0</LinePattern>
<ReadOnly>True</ReadOnly>
</Sample>
<Sample>
<ID>10</ID>
<Name>ACT 1000</Name>
<Type>5</Type>
<GivenConc>0</GivenConc>
<Selected>True</Selected>
<Color>16711935</Color>
<TubePosition>10</TubePosition>
<LinePattern>0</LinePattern>
<ReadOnly>True</ReadOnly>
</Sample>
<Sample>
<ID>11</ID>
<Name>ACT 1000.1</Name>
<Type>6</Type>
<GivenConc>0</GivenConc>
<Selected>True</Selected>
<Color>197379</Color>
<TubePosition>11</TubePosition>
<LinePattern>0</LinePattern>
<ReadOnly>True</ReadOnly>
</Sample>
<Sample>
<ID>12</ID>
<Name>aCT 1000.2</Name>
<Type>0</Type>
<GivenConc>0</GivenConc>
<Selected>True</Selected>
<Color>13158400</Color>
<TubePosition>12</TubePosition>
<LinePattern>0</LinePattern>
<ReadOnly>True</ReadOnly>
</Sample>
<Sample>
<ID>13</ID>
<Name>aCT 10000</Name>
<Type>0</Type>
<GivenConc>0</GivenConc>
<Selected>True</Selected>
<Color>8504538</Color>
<TubePosition>13</TubePosition>
<LinePattern>0</LinePattern>
<ReadOnly>True</ReadOnly>
</Sample>
<Sample>
<ID>14</ID>
<Name>ACT 10000.1</Name>
<Type>2</Type>
<GivenConc>0</GivenConc>
<Selected>True</Selected>
<Color>8510085</Color>
<TubePosition>14</TubePosition>
<LinePattern>0</LinePattern>
<ReadOnly>True</ReadOnly>
</Sample>
<Sample>
<ID>15</ID>
<Name>aCT 10000.2</Name>
<Type>2</Type>
<GivenConc>0</GivenConc>
<Selected>True</Selected>
<Color>13491072</Color>
<TubePosition>15</TubePosition>
<LinePattern>0</LinePattern>
<ReadOnly>True</ReadOnly>
</Sample>
<Sample>
<ID>16</ID>
<Name>c-</Name>
<Type>2</Type>
<GivenConc>0</GivenConc>
<Selected>True</Selected>
<Color>14395776</Color>
<TubePosition>16</TubePosition>
<LinePattern>0</LinePattern>
<ReadOnly>True</ReadOnly>
</Sample>
<Sample>
<ID>17</ID>
<Name>c-</Name>
<Type>2</Type>
<GivenConc>0</GivenConc>
<Selected>True</Selected>
<Color>14450322</Color>
<TubePosition>17</TubePosition>
<LinePattern>0</LinePattern>
<ReadOnly>True</ReadOnly>
</Sample>
<Sample>
<ID>18</ID>
<Name></Name>
<Type>2</Type>
<GivenConc>0</GivenConc>
<Selected>True</Selected>
<Color>14515654</Color>
<TubePosition>18</TubePosition>
<LinePattern>0</LinePattern>
<ReadOnly>True</ReadOnly>
</Sample>
<Sample>
<ID>19</ID>
<Name></Name>
<Type>2</Type>
<GivenConc>0</GivenConc>
<Selected>True</Selected>
<Color>11893982</Color>
<TubePosition>19</TubePosition>
<LinePattern>0</LinePattern>
<ReadOnly>True</ReadOnly>
</Sample>
<Sample>
<ID>20</ID>
<Name></Name>
<Type>2</Type>
<GivenConc>0</GivenConc>
<Selected>True</Selected>
<Color>174</Color>
<TubePosition>20</TubePosition>
<LinePattern>0</LinePattern>
<ReadOnly>True</ReadOnly>
</Sample>
<Sample>
<ID>21</ID>
<Name></Name>
<Type>2</Type>
<GivenConc>0</GivenConc>
<Selected>True</Selected>
<Color>96685</Color>
<TubePosition>21</TubePosition>
<LinePattern>0</LinePattern>
<ReadOnly>True</ReadOnly>
</Sample>
<Sample>
<ID>22</ID>
<Name></Name>
<Type>2</Type>
<GivenConc>0</GivenConc>
<Selected>True</Selected>
<Color>109955</Color>
<TubePosition>22</TubePosition>
<LinePattern>0</LinePattern>
<ReadOnly>True</ReadOnly>
</Sample>
<Sample>
<ID>23</ID>
<Name></Name>
<Type>2</Type>
<GivenConc>0</GivenConc>
<Selected>True</Selected>
<Color>10267905</Color>
<TubePosition>23</TubePosition>
<LinePattern>0</LinePattern>
<ReadOnly>True</ReadOnly>
</Sample>
<Sample>
<ID>24</ID>
<Name></Name>
<Type>2</Type>
<GivenConc>0</GivenConc>
<Selected>True</Selected>
<Color>11433472</Color>
<TubePosition>24</TubePosition>
<LinePattern>0</LinePattern>
<ReadOnly>True</ReadOnly>
</Sample>
<Sample>
<ID>25</ID>
<Name></Name>
<Type>2</Type>
<GivenConc>0</GivenConc>
<Selected>True</Selected>
<Color>11403264</Color>
<TubePosition>25</TubePosition>
<LinePattern>0</LinePattern>
<ReadOnly>True</ReadOnly>
</Sample>
<Sample>
<ID>26</ID>
<Name></Name>
<Type>2</Type>
<GivenConc>0</GivenConc>
<Selected>True</Selected>
<Color>11338136</Color>
<TubePosition>26</TubePosition>
<LinePattern>0</LinePattern>
<ReadOnly>True</ReadOnly>
</Sample>
<Sample>
<ID>27</ID>
<Name></Name>
<Type>2</Type>
<GivenConc>0</GivenConc>
<Selected>True</Selected>
<Color>6553774</Color>
<TubePosition>27</TubePosition>
<LinePattern>0</LinePattern>
<ReadOnly>True</ReadOnly>
</Sample>
<Sample>
<ID>28</ID>
<Name></Name>
<Type>2</Type>
<GivenConc>0</GivenConc>
<Selected>True</Selected>
<Color>14013909</Color>
<TubePosition>28</TubePosition>
<LinePattern>0</LinePattern>
<ReadOnly>True</ReadOnly>
</Sample>
<Sample>
<ID>29</ID>
<Name></Name>
<Type>2</Type>
<GivenConc>0</GivenConc>
<Selected>True</Selected>
<Color>12566463</Color>
<TubePosition>29</TubePosition>
<LinePattern>0</LinePattern>
<ReadOnly>True</ReadOnly>
</Sample>
<Sample>
<ID>30</ID>
<Name></Name>
<Type>2</Type>
<GivenConc>0</GivenConc>
<Selected>True</Selected>
<Color>9803157</Color>
<TubePosition>30</TubePosition>
<LinePattern>0</LinePattern>
<ReadOnly>True</ReadOnly>
</Sample>
<Sample>
<ID>31</ID>
<Name></Name>
<Type>2</Type>
<GivenConc>0</GivenConc>
<Selected>True</Selected>
<Color>7697781</Color>
<TubePosition>31</TubePosition>
<LinePattern>0</LinePattern>
<ReadOnly>True</ReadOnly>
</Sample>
<Sample>
<ID>32</ID>
<Name></Name>
<Type>2</Type>
<GivenConc>0</GivenConc>
<Selected>True</Selected>
<Color>5526612</Color>
<TubePosition>32</TubePosition>
<LinePattern>0</LinePattern>
<ReadOnly>True</ReadOnly>
</Sample>
<Sample>
<ID>33</ID>
<Name></Name>
<Type>2</Type>
<GivenConc>0</GivenConc>
<Selected>True</Selected>
<Color>255</Color>
<TubePosition>33</TubePosition>
<LinePattern>0</LinePattern>
<ReadOnly>True</ReadOnly>
</Sample>
<Sample>
<ID>34</ID>
<Name></Name>
<Type>2</Type>
<GivenConc>0</GivenConc>
<Selected>True</Selected>
<Color>51400</Color>
<TubePosition>34</TubePosition>
<LinePattern>0</LinePattern>
<ReadOnly>True</ReadOnly>
</Sample>
<Sample>
<ID>35</ID>
<Name></Name>
<Type>2</Type>
<GivenConc>0</GivenConc>
<Selected>True</Selected>
<Color>16711680</Color>
<TubePosition>35</TubePosition>
<LinePattern>0</LinePattern>
<ReadOnly>True</ReadOnly>
</Sample>
<Sample>
<ID>36</ID>
<Name></Name>
<Type>2</Type>
<GivenConc>0</GivenConc>
<Selected>True</Selected>
<Color>8388736</Color>
<TubePosition>36</TubePosition>
<LinePattern>0</LinePattern>
<ReadOnly>True</ReadOnly>
</Sample>
</Page>
<Groups></Groups>
<CustomColumns></CustomColumns>
<HiddenColumns></HiddenColumns>
</Samples>
<ChannelTypes>
<ChannelType>
<Name>Green</Name>
<Gain>5</Gain>
<Detector>1</Detector>
<Source>1</Source>
<Hidden>False</Hidden>
<Type>3</Type>
<Key>[Green][1][1]</Key>
</ChannelType>
<ChannelType>
<Name>Yellow</Name>
<Gain>5</Gain>
<Detector>2</Detector>
<Source>2</Source>
<Hidden>False</Hidden>
<Type>3</Type>
<Key>[Yellow][2][2]</Key>
</ChannelType>
<ChannelType>
<Name>HRM</Name>
<Gain>7</Gain>
<Detector>1</Detector>
<Source>7</Source>
<Hidden>False</Hidden>
<Type>3</Type>
<Key>[HRM][7][1]</Key>
</ChannelType>
</ChannelTypes>
<Record>
<Field>
<Name>Run Wizard</Name>
<Value>Advanced</Value>
<Type>3</Type>
<Group>General</Group>
<ExpandParent>True</ExpandParent>
</Field>
<Field>
<Name></Name>
<Value>Saved At 03/05/2024 11:50:24 a.m. By Unauthenticated Domain/Unknown User</Value>
<Type>3</Type>
<Group>Security Audit Trail Summary</Group>
<ExpandParent>True</ExpandParent>
</Field>
<Field>
<Name></Name>
<Value>Saved At 03/05/2024 11:50:24 a.m. By Unauthenticated Domain/Unknown User (Authentication Disabled)</Value>
<Type>3</Type>
<Group>Security Audit Trail Detail</Group>
<ExpandParent>False</ExpandParent>
</Field>
<Field>
<Name>Rotor Type</Name>
<Value>36-Well Rotor</Value>
<Type>2</Type>
<Group></Group>
<ExpandParent>True</ExpandParent>
</Field>
<Field>
<Name></Name>
<Value>Ambient Air Correction = On</Value>
<Type>2</Type>
<Group></Group>
<ExpandParent>True</ExpandParent>
</Field>
<Field>
<Name></Name>
<Value>[thermaltype=cooling;volume=15;oil=0;transition=0] =&gt; [Input=36_Well_15uL_Cooling;K=4;M=1;B=0]</Value>
<Type>2</Type>
<Group>Compensation Parameters</Group>
<ExpandParent>True</ExpandParent>
</Field>
<Field>
<Name></Name>
<Value>[thermaltype=cooling;volume=15;oil=0;transition=-40] =&gt; [Input=36_Well_15uL_Cooling;K=4;M=1;B=0]</Value>
<Type>2</Type>
<Group>Compensation Parameters</Group>
<ExpandParent>True</ExpandParent>
</Field>
<Field>
<Name></Name>
<Value>[thermaltype=cooling;volume=15;oil=0;transition=-35] =&gt; [Input=36_Well_15uL_Cooling;K=4;M=1;B=2]</Value>
<Type>2</Type>
<Group>Compensation Parameters</Group>
<ExpandParent>True</ExpandParent>
</Field>
<Field>
<Name></Name>
<Value>[thermaltype=cooling;volume=15;oil=0;transition=-30] =&gt; [Input=36_Well_15uL_Cooling;K=2;M=1;B=8]</Value>
<Type>2</Type>
<Group>Compensation Parameters</Group>
<ExpandParent>True</ExpandParent>
</Field>
<Field>
<Name></Name>
<Value>[thermaltype=cooling;volume=15;oil=0;transition=-25] =&gt; [Input=36_Well_15uL_Cooling;K=2;M=1;B=14.5]</Value>
<Type>2</Type>
<Group>Compensation Parameters</Group>
<ExpandParent>True</ExpandParent>
</Field>
<Field>
<Name></Name>
<Value>[thermaltype=cooling;volume=15;oil=0;transition=-1] =&gt; [Input=36_Well_15uL_Cooling;K=2;M=1;B=14.5]</Value>
<Type>2</Type>
<Group>Compensation Parameters</Group>
<ExpandParent>True</ExpandParent>
</Field>
<Field>
<Name></Name>
<Value>[thermaltype=cooling;volume=15;oil=15;transition=0] =&gt; [Input=36_Well_15uL_Cooling;K=4;M=1;B=0]</Value>
<Type>2</Type>
<Group>Compensation Parameters</Group>
<ExpandParent>True</ExpandParent>
</Field>
<Field>
<Name></Name>
<Value>[thermaltype=cooling;volume=15;oil=15;transition=-40] =&gt; [Input=36_Well_15uL_Cooling;K=4;M=1;B=0]</Value>
<Type>2</Type>
<Group>Compensation Parameters</Group>
<ExpandParent>True</ExpandParent>
</Field>
<Field>
<Name></Name>
<Value>[thermaltype=cooling;volume=15;oil=15;transition=-35] =&gt; [Input=36_Well_15uL_Cooling;K=4;M=1;B=2]</Value>
<Type>2</Type>
<Group>Compensation Parameters</Group>
<ExpandParent>True</ExpandParent>
</Field>
<Field>
<Name></Name>
<Value>[thermaltype=cooling;volume=15;oil=15;transition=-30] =&gt; [Input=36_Well_15uL_Cooling;K=2;M=1;B=8]</Value>
<Type>2</Type>
<Group>Compensation Parameters</Group>
<ExpandParent>True</ExpandParent>
</Field>
<Field>
<Name></Name>
<Value>[thermaltype=cooling;volume=15;oil=15;transition=-25] =&gt; [Input=36_Well_15uL_Cooling;K=2;M=1;B=14.5]</Value>
<Type>2</Type>
<Group>Compensation Parameters</Group>
<ExpandParent>True</ExpandParent>
</Field>
<Field>
<Name></Name>
<Value>[thermaltype=cooling;volume=15;oil=15;transition=-1] =&gt; [Input=36_Well_15uL_Cooling;K=2;M=1;B=14.5]</Value>
<Type>2</Type>
<Group>Compensation Parameters</Group>
<ExpandParent>True</ExpandParent>
</Field>
<Field>
<Name></Name>
<Value>[thermaltype=cooling;volume=28;oil=0;transition=0] =&gt; [Input=36_Well_28uL_Cooling;K=8.5;M=1;B=0]</Value>
<Type>2</Type>
<Group>Compensation Parameters</Group>
<ExpandParent>True</ExpandParent>
</Field>
<Field>
<Name></Name>
<Value>[thermaltype=cooling;volume=28;oil=0;transition=-40] =&gt; [Input=36_Well_28uL_Cooling;K=8.5;M=1;B=0]</Value>
<Type>2</Type>
<Group>Compensation Parameters</Group>
<ExpandParent>True</ExpandParent>
</Field>
<Field>
<Name></Name>
<Value>[thermaltype=cooling;volume=28;oil=0;transition=-35] =&gt; [Input=36_Well_28uL_Cooling;K=6.25;M=1;B=0]</Value>
<Type>2</Type>
<Group>Compensation Parameters</Group>
<ExpandParent>True</ExpandParent>
</Field>
<Field>
<Name></Name>
<Value>[thermaltype=cooling;volume=28;oil=0;transition=-30] =&gt; [Input=36_Well_28uL_Cooling;K=5;M=1;B=2.5]</Value>
<Type>2</Type>
<Group>Compensation Parameters</Group>
<ExpandParent>True</ExpandParent>
</Field>
<Field>
<Name></Name>
<Value>[thermaltype=cooling;volume=28;oil=0;transition=-25] =&gt; [Input=36_Well_28uL_Cooling;K=5;M=1;B=7.5]</Value>
<Type>2</Type>
<Group>Compensation Parameters</Group>
<ExpandParent>True</ExpandParent>
</Field>
<Field>
<Name></Name>
<Value>[thermaltype=cooling;volume=28;oil=0;transition=-1] =&gt; [Input=36_Well_28uL_Cooling;K=5;M=1;B=7.5]</Value>
<Type>2</Type>
<Group>Compensation Parameters</Group>
<ExpandParent>True</ExpandParent>
</Field>
<Field>
<Name></Name>
<Value>[thermaltype=cooling;volume=25;oil=15;transition=0] =&gt; [Input=36_Well_25uL_Oil_15uL_Cooling;K=8;M=1;B=0]</Value>
<Type>2</Type>
<Group>Compensation Parameters</Group>
<ExpandParent>True</ExpandParent>
</Field>
<Field>
<Name></Name>
<Value>[thermaltype=cooling;volume=25;oil=15;transition=-40] =&gt; [Input=36_Well_25uL_Oil_15uL_Cooling;K=8;M=1;B=0]</Value>
<Type>2</Type>
<Group>Compensation Parameters</Group>
<ExpandParent>True</ExpandParent>
</Field>
<Field>
<Name></Name>
<Value>[thermaltype=cooling;volume=25;oil=15;transition=-35] =&gt; [Input=36_Well_25uL_Oil_15uL_Cooling;K=10;M=1;B=-1]</Value>
<Type>2</Type>
<Group>Compensation Parameters</Group>
<ExpandParent>True</ExpandParent>
</Field>
<Field>
<Name></Name>
<Value>[thermaltype=cooling;volume=25;oil=15;transition=-30] =&gt; [Input=36_Well_25uL_Oil_15uL_Cooling;K=5.2;M=1;B=8]</Value>
<Type>2</Type>
<Group>Compensation Parameters</Group>
<ExpandParent>True</ExpandParent>
</Field>
<Field>
<Name></Name>
<Value>[thermaltype=cooling;volume=25;oil=15;transition=-25] =&gt; [Input=36_Well_25uL_Oil_15uL_Cooling;K=6;M=1;B=10]</Value>
<Type>2</Type>
<Group>Compensation Parameters</Group>
<ExpandParent>True</ExpandParent>
</Field>
<Field>
<Name></Name>
<Value>[thermaltype=cooling;volume=25;oil=15;transition=-1] =&gt; [Input=36_Well_25uL_Oil_15uL_Cooling;K=6;M=1;B=10]</Value>
<Type>2</Type>
<Group>Compensation Parameters</Group>
<ExpandParent>True</ExpandParent>
</Field>
<Field>
<Name></Name>
<Value>[thermaltype=cooling;volume=50;oil=0;transition=0] =&gt; [Input=36_Well_50uL_Cooling;K=6.5;M=1;B=0]</Value>
<Type>2</Type>
<Group>Compensation Parameters</Group>
<ExpandParent>True</ExpandParent>
</Field>
<Field>
<Name></Name>
<Value>[thermaltype=cooling;volume=50;oil=0;transition=-40] =&gt; [Input=36_Well_50uL_Cooling;K=6.5;M=1;B=0]</Value>
<Type>2</Type>
<Group>Compensation Parameters</Group>
<ExpandParent>True</ExpandParent>
</Field>
<Field>
<Name></Name>
<Value>[thermaltype=cooling;volume=50;oil=0;transition=-35] =&gt; [Input=36_Well_50uL_Cooling;K=6.1;M=1;B=0]</Value>
<Type>2</Type>
<Group>Compensation Parameters</Group>
<ExpandParent>True</ExpandParent>
</Field>
<Field>
<Name></Name>
<Value>[thermaltype=cooling;volume=50;oil=0;transition=-30] =&gt; [Input=36_Well_50uL_Cooling;K=7.7;M=1;B=9.5]</Value>
<Type>2</Type>
<Group>Compensation Parameters</Group>
<ExpandParent>True</ExpandParent>
</Field>
<Field>
<Name></Name>
<Value>[thermaltype=cooling;volume=50;oil=0;transition=-25] =&gt; [Input=36_Well_50uL_Cooling;K=5.8;M=1;B=14.7]</Value>
<Type>2</Type>
<Group>Compensation Parameters</Group>
<ExpandParent>True</ExpandParent>
</Field>
<Field>
<Name></Name>
<Value>[thermaltype=cooling;volume=50;oil=0;transition=-1] =&gt; [Input=36_Well_50uL_Cooling;K=5.8;M=1;B=14.7]</Value>
<Type>2</Type>
<Group>Compensation Parameters</Group>
<ExpandParent>True</ExpandParent>
</Field>
<Field>
<Name></Name>
<Value>[thermaltype=cooling;volume=50;oil=15;transition=0] =&gt; [Input=36_Well_50uL_Cooling;K=6.5;M=1;B=0]</Value>
<Type>2</Type>
<Group>Compensation Parameters</Group>
<ExpandParent>True</ExpandParent>
</Field>
<Field>
<Name></Name>
<Value>[thermaltype=cooling;volume=50;oil=15;transition=-40] =&gt; [Input=36_Well_50uL_Cooling;K=6.5;M=1;B=0]</Value>
<Type>2</Type>
<Group>Compensation Parameters</Group>
<ExpandParent>True</ExpandParent>
</Field>
<Field>
<Name></Name>
<Value>[thermaltype=cooling;volume=50;oil=15;transition=-35] =&gt; [Input=36_Well_50uL_Cooling;K=6.1;M=1;B=0]</Value>
<Type>2</Type>
<Group>Compensation Parameters</Group>
<ExpandParent>True</ExpandParent>
</Field>
<Field>
<Name></Name>
<Value>[thermaltype=cooling;volume=50;oil=15;transition=-30] =&gt; [Input=36_Well_50uL_Cooling;K=7.7;M=1;B=9.5]</Value>
<Type>2</Type>
<Group>Compensation Parameters</Group>
<ExpandParent>True</ExpandParent>
</Field>
<Field>
<Name></Name>
<Value>[thermaltype=cooling;volume=50;oil=15;transition=-25] =&gt; [Input=36_Well_50uL_Cooling;K=5.8;M=1;B=14.7]</Value>
<Type>2</Type>
<Group>Compensation Parameters</Group>
<ExpandParent>True</ExpandParent>
</Field>
<Field>
<Name></Name>
<Value>[thermaltype=cooling;volume=50;oil=15;transition=-1] =&gt; [Input=36_Well_50uL_Cooling;K=5.8;M=1;B=14.7]</Value>
<Type>2</Type>
<Group>Compensation Parameters</Group>
<ExpandParent>True</ExpandParent>
</Field>
<Field>
<Name></Name>
<Value>[thermaltype=heating;volume=15;oil=0;transition=40] =&gt; [Input=36_Well_15uL_Heating;K=0;M=1;B=0]</Value>
<Type>2</Type>
<Group>Compensation Parameters</Group>
<ExpandParent>True</ExpandParent>
</Field>
<Field>
<Name></Name>
<Value>[thermaltype=heating;volume=15;oil=0;transition=35] =&gt; [Input=36_Well_15uL_Heating;K=0;M=1;B=0]</Value>
<Type>2</Type>
<Group>Compensation Parameters</Group>
<ExpandParent>True</ExpandParent>
</Field>
<Field>
<Name></Name>
<Value>[thermaltype=heating;volume=15;oil=0;transition=30] =&gt; [Input=36_Well_15uL_Heating;K=0;M=1;B=0]</Value>
<Type>2</Type>
<Group>Compensation Parameters</Group>
<ExpandParent>True</ExpandParent>
</Field>
<Field>
<Name></Name>
<Value>[thermaltype=heating;volume=15;oil=0;transition=25] =&gt; [Input=36_Well_15uL_Heating;K=0;M=1;B=0]</Value>
<Type>2</Type>
<Group>Compensation Parameters</Group>
<ExpandParent>True</ExpandParent>
</Field>
<Field>
<Name></Name>
<Value>[thermaltype=heating;volume=15;oil=15;transition=40] =&gt; [Input=36_Well_15uL_Heating;K=0;M=1;B=0]</Value>
<Type>2</Type>
<Group>Compensation Parameters</Group>
<ExpandParent>True</ExpandParent>
</Field>
<Field>
<Name></Name>
<Value>[thermaltype=heating;volume=15;oil=15;transition=35] =&gt; [Input=36_Well_15uL_Heating;K=0;M=1;B=0]</Value>
<Type>2</Type>
<Group>Compensation Parameters</Group>
<ExpandParent>True</ExpandParent>
</Field>
<Field>
<Name></Name>
<Value>[thermaltype=heating;volume=15;oil=15;transition=30] =&gt; [Input=36_Well_15uL_Heating;K=0;M=1;B=0]</Value>
<Type>2</Type>
<Group>Compensation Parameters</Group>
<ExpandParent>True</ExpandParent>
</Field>
<Field>
<Name></Name>
<Value>[thermaltype=heating;volume=15;oil=15;transition=25] =&gt; [Input=36_Well_15uL_Heating;K=0;M=1;B=0]</Value>
<Type>2</Type>
<Group>Compensation Parameters</Group>
<ExpandParent>True</ExpandParent>
</Field>
<Field>
<Name></Name>
<Value>[thermaltype=heating;volume=28;oil=0;transition=40] =&gt; [Input=36_Well_28uL_Heating;K=0;M=1;B=0]</Value>
<Type>2</Type>
<Group>Compensation Parameters</Group>
<ExpandParent>True</ExpandParent>
</Field>
<Field>
<Name></Name>
<Value>[thermaltype=heating;volume=28;oil=0;transition=35] =&gt; [Input=36_Well_28uL_Heating;K=0;M=1;B=0]</Value>
<Type>2</Type>
<Group>Compensation Parameters</Group>
<ExpandParent>True</ExpandParent>
</Field>
<Field>
<Name></Name>
<Value>[thermaltype=heating;volume=28;oil=0;transition=30] =&gt; [Input=36_Well_28uL_Heating;K=0;M=1;B=0]</Value>
<Type>2</Type>
<Group>Compensation Parameters</Group>
<ExpandParent>True</ExpandParent>
</Field>
<Field>
<Name></Name>
<Value>[thermaltype=heating;volume=28;oil=0;transition=25] =&gt; [Input=36_Well_28uL_Heating;K=0;M=1;B=0]</Value>
<Type>2</Type>
<Group>Compensation Parameters</Group>
<ExpandParent>True</ExpandParent>
</Field>
<Field>
<Name></Name>
<Value>[thermaltype=heating;volume=25;oil=15;transition=40] =&gt; [Input=36_Well_25uL_Oil_15uL_Heating;K=0;M=1;B=0]</Value>
<Type>2</Type>
<Group>Compensation Parameters</Group>
<ExpandParent>True</ExpandParent>
</Field>
<Field>
<Name></Name>
<Value>[thermaltype=heating;volume=25;oil=15;transition=35] =&gt; [Input=36_Well_25uL_Oil_15uL_Heating;K=0;M=1;B=0]</Value>
<Type>2</Type>
<Group>Compensation Parameters</Group>
<ExpandParent>True</ExpandParent>
</Field>
<Field>
<Name></Name>
<Value>[thermaltype=heating;volume=25;oil=15;transition=30] =&gt; [Input=36_Well_25uL_Oil_15uL_Heating;K=0;M=1;B=0]</Value>
<Type>2</Type>
<Group>Compensation Parameters</Group>
<ExpandParent>True</ExpandParent>
</Field>
<Field>
<Name></Name>
<Value>[thermaltype=heating;volume=25;oil=15;transition=25] =&gt; [Input=36_Well_25uL_Oil_15uL_Heating;K=0;M=1;B=0]</Value>
<Type>2</Type>
<Group>Compensation Parameters</Group>
<ExpandParent>True</ExpandParent>
</Field>
<Field>
<Name></Name>
<Value>[thermaltype=heating;volume=50;oil=0;transition=40] =&gt; [Input=36_Well_50uL_Heating;K=0;M=1;B=0]</Value>
<Type>2</Type>
<Group>Compensation Parameters</Group>
<ExpandParent>True</ExpandParent>
</Field>
<Field>
<Name></Name>
<Value>[thermaltype=heating;volume=50;oil=0;transition=35] =&gt; [Input=36_Well_50uL_Heating;K=0;M=1;B=0]</Value>
<Type>2</Type>
<Group>Compensation Parameters</Group>
<ExpandParent>True</ExpandParent>
</Field>
<Field>
<Name></Name>
<Value>[thermaltype=heating;volume=50;oil=0;transition=30] =&gt; [Input=36_Well_50uL_Heating;K=0;M=1;B=0]</Value>
<Type>2</Type>
<Group>Compensation Parameters</Group>
<ExpandParent>True</ExpandParent>
</Field>
<Field>
<Name></Name>
<Value>[thermaltype=heating;volume=50;oil=0;transition=25] =&gt; [Input=36_Well_50uL_Heating;K=0;M=1;B=0]</Value>
<Type>2</Type>
<Group>Compensation Parameters</Group>
<ExpandParent>True</ExpandParent>
</Field>
<Field>
<Name></Name>
<Value>[thermaltype=heating;volume=50;oil=15;transition=40] =&gt; [Input=36_Well_50uL_Heating;K=0;M=1;B=0]</Value>
<Type>2</Type>
<Group>Compensation Parameters</Group>
<ExpandParent>True</ExpandParent>
</Field>
<Field>
<Name></Name>
<Value>[thermaltype=heating;volume=50;oil=15;transition=35] =&gt; [Input=36_Well_50uL_Heating;K=0;M=1;B=0]</Value>
<Type>2</Type>
<Group>Compensation Parameters</Group>
<ExpandParent>True</ExpandParent>
</Field>
<Field>
<Name></Name>
<Value>[thermaltype=heating;volume=50;oil=15;transition=30] =&gt; [Input=36_Well_50uL_Heating;K=0;M=1;B=0]</Value>
<Type>2</Type>
<Group>Compensation Parameters</Group>
<ExpandParent>True</ExpandParent>
</Field>
<Field>
<Name></Name>
<Value>[thermaltype=heating;volume=50;oil=15;transition=25] =&gt; [Input=36_Well_50uL_Heating;K=0;M=1;B=0]</Value>
<Type>2</Type>
<Group>Compensation Parameters</Group>
<ExpandParent>True</ExpandParent>
</Field>
<Field>
<Name></Name>
<Value>[thermaltype=heating;volume=15;transition=-40] =&gt; [Input=36_Well_15uL_Heating;K=0;M=1;B=0]</Value>
<Type>2</Type>
<Group>Compensation Parameters</Group>
<ExpandParent>True</ExpandParent>
</Field>
<Field>
<Name></Name>
<Value>[thermaltype=heating;volume=25;transition=-40] =&gt; [Input=36_Well_25uL_Oil_15uL_Heating;K=0;M=1;B=0]</Value>
<Type>2</Type>
<Group>Compensation Parameters</Group>
<ExpandParent>True</ExpandParent>
</Field>
<Field>
<Name></Name>
<Value>[thermaltype=heating;volume=28;transition=-40] =&gt; [Input=36_Well_28uL_Heating;K=0;M=1;B=0]</Value>
<Type>2</Type>
<Group>Compensation Parameters</Group>
<ExpandParent>True</ExpandParent>
</Field>
<Field>
<Name></Name>
<Value>[thermaltype=heating;volume=50;transition=-40] =&gt; [Input=36_Well_50uL_Heating;K=0;M=1;B=0]</Value>
<Type>2</Type>
<Group>Compensation Parameters</Group>
<ExpandParent>True</ExpandParent>
</Field>
<Field>
<Name></Name>
<Value>03/05/2024 11:50:27 a.m. 72_Well_10uL_Heating = -39; 72_Well_10uL_Cooling = 34; 72_Well_25uL_Heating = -31; 72_Well_25uL_Cooling = 11; Gene_Disc_100_25uL_Heating = -13; Gene_Disc_100_25uL_Cooling = -17; 36_Well_28uL_Heating = -14; 36_Well_28uL_Cooling = 8; Gene_Disc_72_15uL_Heating = -42; Gene_Disc_72_15uL_Cooling = 7; 72_Well_50uL_Heating = -17; 72_Well_50uL_Cooling = 1; 36_Well_15uL_Heating = -17; 36_Well_15uL_Cooling = 63; 36_Well_50uL_Heating = -8; 36_Well_50uL_Cooling = 0; Gene_Disc_72_25uL_Heating = -27; Gene_Disc_72_25uL_Cooling = -7; Gene_Disc_72_50uL_Heating = -11; Gene_Disc_72_50uL_Cooling = -19; Gene_Disc_100_10uL_Heating = -24; Gene_Disc_100_10uL_Cooling = 11; 36_Well_25uL_Oil_15uL_Heating = -11; 36_Well_25uL_Oil_15uL_Cooling = 4</Value>
<Type>2</Type>
<Group></Group>
<ExpandParent>True</ExpandParent>
</Field>
<Field>
<Name></Name>
<Value>Rotor Radius Adjustment [Immediate] = 0</Value>
<Type>2</Type>
<Group></Group>
<ExpandParent>True</ExpandParent>
</Field>
<Field>
<Name></Name>
<Value>Rotor Calibration Value [Immediate] = 73</Value>
<Type>2</Type>
<Group></Group>
<ExpandParent>True</ExpandParent>
</Field>
<Field>
<Name></Name>
<Value>Rotor Calibration Value [Global] = 73</Value>
<Type>2</Type>
<Group></Group>
<ExpandParent>True</ExpandParent>
</Field>
<Field>
<Name></Name>
<Value>Machine Run Count = 1282</Value>
<Type>2</Type>
<Group></Group>
<ExpandParent>True</ExpandParent>
</Field>
<Field>
<Name></Name>
<Value>LED Adjustment(1) = -1</Value>
<Type>2</Type>
<Group></Group>
<ExpandParent>True</ExpandParent>
</Field>
<Field>
<Name></Name>
<Value>LED Adjustment(2) = -1</Value>
<Type>2</Type>
<Group></Group>
<ExpandParent>True</ExpandParent>
</Field>
<Field>
<Name></Name>
<Value>LED Adjustment(3) = -1</Value>
<Type>2</Type>
<Group></Group>
<ExpandParent>True</ExpandParent>
</Field>
<Field>
<Name></Name>
<Value>LED Adjustment(4) = -1</Value>
<Type>2</Type>
<Group></Group>
<ExpandParent>True</ExpandParent>
</Field>
<Field>
<Name></Name>
<Value>LED Adjustment(5) = -1</Value>
<Type>2</Type>
<Group></Group>
<ExpandParent>True</ExpandParent>
</Field>
<Field>
<Name></Name>
<Value>LED Adjustment(6) = -1</Value>
<Type>2</Type>
<Group></Group>
<ExpandParent>True</ExpandParent>
</Field>
<Field>
<Name>Program Version</Name>
<Value>Rotor-Gene Q Series Software 2.0.2 (Build 4)</Value>
<Type>2</Type>
<Group></Group>
<ExpandParent>True</ExpandParent>
</Field>
<Field>
<Name>Machine Serial No</Name>
<Value>0611140</Value>
<Type>2</Type>
<Group></Group>
<ExpandParent>True</ExpandParent>
</Field>
<Field>
<Name>Machine Version</Name>
<Value>Rotor-Gene Q, Firmware Version=6, Major Firmware Version=2, Make Version=79</Value>
<Type>2</Type>
<Group></Group>
<ExpandParent>True</ExpandParent>
</Field>
<Field>
<Name>Thermal Model =</Name>
<Value>T3</Value>
<Type>3</Type>
<Group></Group>
<ExpandParent>True</ExpandParent>
</Field>
<Field>
<Name></Name>
<Value>Experiment Started At 03/05/2024 11:50:51 a.m. By Unauthenticated Domain/Unknown User</Value>
<Type>3</Type>
<Group>Security Audit Trail Summary</Group>
<ExpandParent>True</ExpandParent>
</Field>
<Field>
<Name></Name>
<Value>Experiment Started At 03/05/2024 11:50:51 a.m. By Unauthenticated Domain/Unknown User (Authentication Disabled)</Value>
<Type>3</Type>
<Group>Security Audit Trail Detail</Group>
<ExpandParent>False</ExpandParent>
</Field>
<Field>
<Name></Name>
<Value>TempCal Set Temp = 50, 75, 95</Value>
<Type>3</Type>
<Group></Group>
<ExpandParent>True</ExpandParent>
</Field>
<Field>
<Name></Name>
<Value>TempCal Applied Temp = 51.2, 76.7, 97.3</Value>
<Type>3</Type>
<Group></Group>
<ExpandParent>True</ExpandParent>
</Field>
<Field>
<Name></Name>
<Value>Distribution Channel = 255</Value>
<Type>2</Type>
<Group></Group>
<ExpandParent>True</ExpandParent>
</Field>
<Field>
<Name></Name>
<Value>Optics Value = 10</Value>
<Type>2</Type>
<Group></Group>
<ExpandParent>True</ExpandParent>
</Field>
<Field>
<Name></Name>
<Value>Samples Locked At 03/05/2024 11:51:57 a.m. By Unauthenticated Domain/Unknown User</Value>
<Type>3</Type>
<Group>Security Audit Trail Summary</Group>
<ExpandParent>True</ExpandParent>
</Field>
<Field>
<Name></Name>
<Value>Samples Locked At 03/05/2024 11:51:57 a.m. By Unauthenticated Domain/Unknown User (Authentication Disabled)</Value>
<Type>3</Type>
<Group>Security Audit Trail Detail</Group>
<ExpandParent>False</ExpandParent>
</Field>
<Field>
<Name></Name>
<Value>Experiment.Stop_ called at 03/05/2024 01:04:39 p.m.</Value>
<Type>2</Type>
<Group>Debugging Info</Group>
<ExpandParent>True</ExpandParent>
</Field>
<Field>
<Name></Name>
<Value>TurnOff called at 03/05/2024 01:04:39 p.m.</Value>
<Type>2</Type>
<Group>Debugging Info</Group>
<ExpandParent>True</ExpandParent>
</Field>
<Field>
<Name></Name>
<Value>Saved At 03/05/2024 01:04:41 p.m. By Unauthenticated Domain/Unknown User</Value>
<Type>3</Type>
<Group>Security Audit Trail Summary</Group>
<ExpandParent>True</ExpandParent>
</Field>
<Field>
<Name></Name>
<Value>Saved At 03/05/2024 01:04:41 p.m. By Unauthenticated Domain/Unknown User (Authentication Disabled)</Value>
<Type>3</Type>
<Group>Security Audit Trail Detail</Group>
<ExpandParent>False</ExpandParent>
</Field>
<Field>
<Name></Name>
<Value>Saved At 03/05/2024 02:12:23 p.m. By Unauthenticated Domain/Unknown User</Value>
<Type>3</Type>
<Group>Security Audit Trail Summary</Group>
<ExpandParent>True</ExpandParent>
</Field>
<Field>
<Name></Name>
<Value>Saved At 03/05/2024 02:12:23 p.m. By Unauthenticated Domain/Unknown User (Authentication Disabled)</Value>
<Type>3</Type>
<Group>Security Audit Trail Detail</Group>
<ExpandParent>False</ExpandParent>
</Field>
</Record>
<RawChannels>
<RawChannel>
<Name>Cycling A.Green</Name>
<StartX>1</StartX>
<StepX>1</StepX>
<MinXPoints>40</MinXPoints>
<XAxisLabel>Cycle</XAxisLabel>
<YAxisLabel>Fluorescence</YAxisLabel>
<ExternalSource></ExternalSource>
<Reading>.393110551613642 .410060781770555 .383408356857659 .384804788558508 .414197672151437 .430813051550062 .4222389344843 .420131736222375 .403274150126977 .423819333180743 .44851351695023 .434529992781309 .434446152001657 .449554260494979 .419505725067639 .470995142544696 .524461558484689 .593810705964517 .784196348398683 1.0671142646423 1.58663309681849 2.32928969253071 3.21250095368887 3.78869775985821 4.56061646448463 5.28605216405628 6.16253205861812 6.86104313021228 7.50782024872206 8.13204140281275 8.77963429210854 9.19837315351163 9.65543954786344 9.87747005416953 10.2465421966452 10.5761370696138 10.7107769776573 10.8688995702042 11.0501476855334 11.2411034452692</Reading>
<Reading>.363546196688792 .399786373693446 .39858745054442 .401566592914727 .382492815543857 .406870919574055 .391444775056586 .383713537295593 .401203282869568 .404491238778261 .411103481600163 .411230640115969 .401312275883116 .413167362125934 .439225076441831 .441572618272092 .512893873502708 .604257267109178 .763968362961268 1.06724142315811 1.57743073284387 2.31882636323012 3.10618198464388 3.6743724727245 4.43539075811907 5.11044988682892 5.83458046493066 6.57267109178302 7.14529132015971 7.7655342292559 8.341126333802 8.75562676432441 9.07148851758602 9.2664988174258 9.61623559929808 9.63524001747852 9.88756008239872 10.3225375753414 10.8121360087485 11.0474228601947</Reading>
<Reading>.468334595137067 .470893415732052 .470550087739376 .461203936827649 .481066096996516 .457770656900893 .459732531144754 .454609859508006 .463639511476545 .460822461280232 .453737915399623 .449170117286391 .461458253859261 .467689021133745 .504310673685817 .509269855802243 .557071676320932 .659298738950833 .801098649576562 1.15162018114639 1.62039913241561 2.38638386612751 3.18659240609344 3.72418227991586 4.41036596220849 5.03751176216271 5.7630273899443 6.42586022735943 7.02006561379416 7.60346161811028 8.07049668116274 8.50432241139497 8.92500190737774 9.09699288275621 9.41481651026169 9.60565601078304 9.86160067139696 10.0565092444241 10.1950220375489 10.2745098039216</Reading>
<Reading>.419495943643346 .391393911650263 .404473073276003 .402329544009562 .420914250165795 .405177894763612 .426031891355764 .406711622092716 .386053253986419 .396607410798301 .387813910359115 .408396821763725 .41166661217016 .403346812136009 .397878995956359 .436001118994939 .402838178072786 .427807486631016 .432211795223926 .470330005692789 .485236896314946 .592813000686656 .798155838210771 1.07031139303971 1.60939083804728 2.34674219882505 3.14925866585285 3.76583123521782 4.16752498664836 4.89422228035183 5.70646728211388 6.28540910527635 6.92360511998873 7.46979985249612 7.94133354875482 8.2782228325831 8.73609521629663 9.13193771971524 9.57460026812281 9.75697073202223</Reading>
<Reading>.322982630146741 .337006397889895 .325126159413182 .355535210193027 .336637498459426 .357061112382696 .367335520459805 .351567864499885 .351779143264609 .362249179827573 .37877587431261 .375473665471377 .364551904950165 .37293049515526 .344417922811148 .3790595356171 .384418358783202 .382391088731212 .416336543596786 .44639574966881 .533257935813373 .67785270348786 .946669718471046 1.4275904914495 2.23849851224536 3.11875333791104 4.00887203130279 4.683604180972 5.38897789984995 6.2397192339971 7.10388850741334 7.90295262073701 8.66588464179446 9.18158822942526 10.0002934427288 10.3694863159272 10.837465985097 11.2703135729 11.6825251501379 12.0125123979553</Reading>
<Reading>.321847984928781 .355426217179479 .341332582119948 .357061112382696 .34297586140113 .373337402405839 .34297586140113 .336588591337962 .371733248821827 .354990245125287 .373152444564667 .366107532507166 .343218999662122 .358260035531722 .375575392284021 .339404244187948 .383940466339185 .384636344810298 .389937368651033 .437229665886109 .504768444342718 .627732685411788 .828237909949972 1.24885557335775 1.85619065454268 2.67348962931476 3.40331675648682 4.05889982452125 4.62481879911498 5.2776597020131 5.91378652628367 6.54166006420527 7.20236732825426 7.65209430075532 8.23891813534752 8.40609343607741 8.87708857862211 9.4396669173506 9.6705141200449 10.0384336614023</Reading>
<Reading>.403245085323364 .406979912587603 .431734950789655 .40495096572002 .423692174664937 .392156862745098 .404909045330194 .386191972367299 .418300653594771 .383916990920882 .386358434424354 .391687354379046 .397566879599381 .387986063426668 .431448844129091 .399633783474479 .397715506436037 .422565913524943 .397673586046211 .428124557215883 .41433330790163 .420767528801404 .445563439383536 .49308439329039 .549324788281071 .652475776302739 .836898662488042 1.20266524249129 1.72034572583897 2.29789132055097 2.77839045062666 3.14821365405023 3.51812008850233 3.96335487202963 4.64586353348084 5.1441214618143 5.78886600035604 6.24704356450752 6.75079474072379 7.37884683409975</Reading>
<Reading>.47633580020854 .433029242825535 .45103873547588 .456346481523868 .469432909350511 .44381955116677 .478043357420789 .472552834363317 .440549760760335 .464128582691183 .441793563385528 .465209430075532 .469432909350511 .474971736129896 .465400167849241 .490628417385112 .460713468266684 .461534548968744 .482403077962703 .478370336461433 .467043447130424 .479242280569816 .529894967065944 .547290252028178 .619923196256453 .728182323513063 .972889804430203 1.35598208154857 1.83483869453199 2.33310444800488 2.89951934081025 3.25040641817936 3.70305943389029 4.19562066071565 4.72429490602986 5.17662317845426 5.62409399557488 6.15711070420386 6.56842204107025 6.8907835507744</Reading>
<Reading>.417040806145865 .412815230851395 .421657638412044 .419740479250665 .421149004348821 .45342770451491 .450686111020284 .445181963836118 .426078842192369 .460415554029653 .470212628601276 .460587707097206 .454464535489942 .47401061591952 .435740444037537 .448060370239359 .477959516641137 .429922941939422 .470212628601276 .454718852521553 .467043447130424 .476626448244668 .496572169723921 .507773297885452 .598623166716552 .748836499580377 1.02901294936085 1.4317730983444 1.8376557447283 2.29092415176187 2.61496038103958 2.93064774547951 3.37376974135958 3.70303763528758 4.22020948457204 4.47013046463722 4.92230614684265 5.24824521248188 5.55482893546524 5.98802166781109</Reading>
<Reading>.358281834134432 .402486046798246 .383510083670303 .407924518705018 .386180412502225 .41918713010496 .396499815131081 .398057017878487 .426420302822225 .403307686438838 .422579537651637 .415045395590143 .391569977287533 .413519493400473 .410903661075325 .396022481625595 .427956875656578 .425310555775193 .407524877655342 .414892805371176 .435517916634877 .434228165974561 .414841941964853 .438168682618214 .44543628086773 .463170003110493 .492484931715877 .552173139035121 .695375426435165 .932443614979665 1.21471351186389 1.63846682043066 2.1560997940032 2.52384222171359 3.01213092240787 3.42161126295334 3.88091423339764 4.34983850868493 4.7097924773022 5.27950419916545</Reading>
<Reading>.363634229507427 .36020828564889 .377660791943236 .36915095280854 .358469637480853 .354554273071096 .348492584702244 .348023076336191 .375724069933271 .339665827420462 .350303545542731 .339840216242139 .349548978525861 .348232678285322 .3790595356171 .368123903257801 .355433483380382 .379832268136228 .357061112382696 .379394771704225 .374717980577445 .381257561390315 .369776963963277 .399241408625707 .411993591210803 .416698456295618 .416189822232395 .475964106085415 .612776887668167 .766613260090029 1.0166323338674 1.37096442887242 1.68167137153175 2.01686121919585 2.42181022863101 2.71457999542229 3.00918811104208 3.34592202639811 3.65585819282317 3.84656466597414</Reading>
<Reading>.399023422598611 .379077701119358 .394445716029602 .389432037406402 .40360112916762 .370031280994888 .401515729508405 .401547030066142 .38273217275008 .374863304595509 .380058638241289 .393682764934768 .401857240950855 .403448538948653 .37465985097022 .421257997362369 .384963323850941 .388124121243828 .394856535849898 .385951527173775 .381123416142871 .395912929673516 .417158183237378 .397497520408942 .439841306172274 .433465214879726 .506472368454515 .605424133489514 .717610001198923 .937616032145673 1.29121843289845 1.67435067412179 2.0070700134788 2.41659309638252 2.90106704160263 3.30390521967542 3.77437775469362 4.15244936645715 4.46152001656694 4.899163296966</Reading>
<Reading>.36105193349414 .374173015509706 .379237557539229 .376134889753567 .382456484539341 .414663920042725 .41918713010496 .412110968302316 .409268765872108 .421053635461967 .405483075201546 .429287149360393 .418605834032705 .417988206955934 .39706154835475 .415935505200783 .412687183115199 .39608061123282 .426947432669566 .403685901511491 .415749658139221 .431321685613286 .439694584807883 .409145240456753 .43142341242593 .449789014678005 .525145107429383 .606873099434326 .724091452404568 .957721610044796 1.2664988174258 1.54737381333857 1.96917677576867 2.25286742453142 2.71190966659037 2.94597216318434 3.35202563515679 3.75055020511647 4.07208797916054 4.44831006332494</Reading>
<Reading>.358587014572366 .394034896209307 .391393911650263 .398495225686803 .386816205081254 .413284739217447 .386358434424353 .392018144364219 .413621220213118 .403448538948653 .412211577237899 .411516746776532 .384813458457313 .400658317801829 .413609252352807 .380385617281932 .423590447852293 .412705678899316 .399989827318736 .405236024370838 .426743979044277 .411557619156612 .403791866941329 .430685893034257 .419296123118508 .473616564255154 .508008052068478 .596729482973475 .760204470893416 1.05158136286541 1.34913228985099 1.73375186650536 2.18842117674802 2.55659043024573 3.08817171485974 3.39004603138272 3.80876085842897 4.24160118003103 4.51494112560718 4.85898120597136</Reading>
<Reading>.389308511991048 .389740850944788 .389308511991048 .382391088731212 .394881688083794 .373628050441967 .362274611530734 .369268329900053 .396179695790591 .365629640063149 .363164721141375 .359291277121444 .361638818951705 .364283716080466 .396734569314107 .369166603087409 .372320134279393 .389339812548785 .370889600976577 .388056000610361 .394098920077405 .380653907776819 .377660791943236 .420209987616717 .443229706622864 .459179181999049 .493956337398773 .61875333791104 .813540621276945 1.07766842145418 1.44579232471199 1.80863006681272 2.23522872183893 2.63887177139638 3.1835406017141 3.50859409911825 3.92602895692848 4.34315360385399 4.66557310343074 5.05750743877317</Reading>
<Reading>.393937081966379 .358117506206314 .371811500216169 .347651382213067 .374391001536802 .346614551238035 .375254561567219 .372102148252297 .337605859464408 .363282098232888 .358117506206314 .357647997840261 .369980417588566 .370100640185328 .357413243657235 .390630960555428 .360221909775583 .365707891457491 .369268329900053 .365042754605584 .364944940362656 .374080790652088 .400202528836083 .372647113320036 .406271457999542 .395971618219272 .442893110551614 .529386333002721 .589888354823122 .793142159587571 1.09665416600642 1.43387854992341 1.74516259661602 2.11744360519824 2.51292615220287 2.84482664661195 3.20357295866566 3.46902963520038 3.78598131859748 4.01015572679569</Reading>
<Reading>.384854330837393 .406059527139866 .401857240950855 .411758837027777 .394856535849898 .419012741283284 .438315403982605 .432920249811987 .439241844597761 .432847587802955 .436001118994939 .429868445432648 .428905673812975 .437816551343674 .40763387066889 .440222781719692 .455305737979119 .411884598197256 .443768260336865 .438035655247832 .442384476488391 .429432473378457 .434882124055848 .426743979044277 .42302703781303 .451412731110602 .509244424099082 .546054997874636 .631596348007426 .818715883948203 1.12273703255621 1.39482719157702 1.87928318500666 2.18193840441494 2.67357137407492 2.98807552318249 3.39462373795173 3.70361893135983 3.9439485262328 4.22451890064616</Reading>
<Reading>.378220289412782 .411012654088873 .407161567610183 .415590360657882 .403190309347325 .430202690674195 .406761926560507 .414187075608454 .433642328526742 .430443135867718 .442159503729657 .422471452913202 .408852027879131 .424787694185726 .425844088009343 .409653874519977 .434991117069396 .423764836673969 .425257202551778 .437679611403576 .441087459627171 .443121995880064 .426489662012665 .437656491673429 .459766067456615 .479896238651103 .511411987722356 .554447459917819 .720988784618906 .937725584097752 1.20810762696778 1.55550469214923 1.97146562905318 2.29260935143288 2.83313085785047 3.07113247374177 3.49927519645991 3.88741189382068 4.06676408965262 4.39894125863455</Reading>
<Reading>.747474086911029 .73325469068202 .735891762671346 .703558286529218 .728058798097709 .703323532346192 .728727288580802 .710852434358958 .7285229266804 .694082042674398 .712244191301184 .67922992802828 .704013122758831 .707916889194069 .718808924347949 .731542941430788 .714122224765393 .769690496172529 .810019308531554 .916558581928232 1.11675694921289 1.45709787275363 2.15671015487907 3.1539444571603 4.40871290150301 5.46629027745988 6.34393835355154 7.15088629485517 8.05022398064284 8.93654154268711 9.79574709261136 10.6346481523868 11.2282422696705 11.7927170868347 12.3789323771013 12.5070572976272 13.362478065156 13.6113996631277 14.1274564300428 14.5338662253288</Reading>
<Reading>.926985580224308 .852761337998234 .916253401490298 .875969583683019 .912489509422446 .899468477403932 .919649512004742 .912606886513959 .894832641227698 .897637394776328 .899875384654511 .91918000363869 .934724084186204 .922026398107881 .912584878309301 .951810835079318 .932762209942343 .972980631941493 1.0433649664595 1.13480172074816 1.33483743692029 1.74074921797513 2.48667560409378 3.56287988606597 5.23624235686493 6.79465171282521 8.11657892729076 9.32304439285442 10.3656883286089 11.5138039651658 12.635342074573 13.5509504609985 14.4237665134896 15.1999476833535 15.7401505948084 16.3359019353526 16.8440821404886 17.2790620787874 17.4628061341268 18.2676650426708</Reading>
<Reading>1.10123187257543 1.13298237582971 1.13721328644652 1.16625878127366 1.16684566673122 1.1972463334331 1.22072175173571 1.22006779365443 1.22253376058595 1.24173225111655 1.2514432491544 1.26955062180514 1.25549052305747 1.27700061484882 1.24615345489687 1.28948907708349 1.30291701635258 1.30769817654688 1.37131656014696 1.48094676362014 1.67340606800437 2.07044581775641 2.6858226080016 3.55960282945863 4.67405639298521 5.58589194432637 6.36606393530175 7.1388825309631 7.8768342615905 8.70496681162737 9.47010112036434 10.1458253859261 10.8955955923225 11.3754918309736 11.9385497389617 12.2207326510371 12.7993692937616 13.0375430627205 13.3091732153302 13.582172767341</Reading>
<Reading>.685834345710748 .73421327026271 .709435525182836 .70333918262506 .697337300679026 .728160524910353 .724568785910054 .722260369776964 .739517596922037 .689936675059129 .73865403689162 .716821897870193 .742282056083841 .743781948577096 .748645761806668 .731963542675376 .753999135322093 .756466010528725 .740825513084611 .779736018921187 .795198494443173 .851218667652634 .868874138501056 1.0424963759823 1.29015030136568 1.75995211014666 2.51991847322587 3.61246444102933 4.70524656036215 5.59722721773534 6.27253510697023 7.10579951825088 7.96154726482033 8.67848393140222 9.54768737785446 10.1796204863268 10.8391190458025 11.5687364439939 12.1010583221615 12.5268353375472</Reading>
<Reading>1.09578850995651 1.15574375015895 1.18705017675034 1.17809821723761 1.17963138562818 1.20810762696778 1.19685228176874 1.20027466239414 1.236802413273 1.22471257284716 1.22824953587142 1.24411891864398 1.24818799114977 1.2416484103369 1.30088248009969 1.26462078396159 1.30628965144873 1.31356703112254 1.32415612159261 1.32906080720226 1.32664479540195 1.39227675506 1.46772716868849 1.64830134388386 1.88648461479773 2.41890710190092 3.19746934990698 4.30660461331095 5.36723379364716 6.11510388850742 6.80561913481346 7.5533953567694 8.18045700770581 8.88553190407161 9.50026703288319 10.1594567788205 10.6094889317595 11.0843882599433 11.4710283993873 12.1378979607407</Reading>
<Reading>.765290811525648 .751576187602738 .759354325387743 .755648562927117 .785839627679866 .759899290455482 .777447165636683 .781400639491736 .76212945519423 .780308232242313 .754340646764542 .783986746449552 .809236794588134 .780498970016022 .780346379797055 .812106943944893 .7715615429051 .79253012189611 .802115917703009 .812181518112058 .830784383084681 .886396581979095 .964252806779701 1.0857747768368 1.40361202846898 1.88988072531217 2.76166497727496 3.93399383099543 4.90615701533532 5.79913258329372 6.52511679883673 7.24834058136874 7.95540005885623 8.71017667767496 9.36563550891772 10.0378932377101 10.5554792604461 11.0334717544605 11.6408730508067 12.0512233627363</Reading>
<Reading>.683277201931356 .703440909437705 .689402609292744 .708296052768472 .704748825600279 .743623000432339 .738888791074646 .733196002136263 .734264133669032 .75485207552042 .74289638034202 .757392451143882 .730805422039114 .752621910781673 .725947966735332 .750089919236177 .771496147096971 .752396938022939 .765181259573569 .749472292159406 .770111097417117 .754507769385316 .768073766471569 .752651255054551 .785487496405327 .828564888990616 .890145941645141 .976795387415667 1.11825155084482 1.43892576485847 2.02376245864458 2.59667861956715 3.06324864576181 3.22259643156874 3.56857658757407 3.91652141251592 4.31555657282368 4.72124310165052 5.07629510948348 5.36855987531199</Reading>
<Reading>1.53925383382925 1.60947467882693 1.62712036825106 1.6597047379263 1.67074552059675 1.70552267599647 1.71892881666285 1.74035013586398 1.75156616905301 1.76434983850869 1.74356123772466 1.76546883344778 1.76434983850869 1.77929732204166 1.77322550291193 1.7450217441062 1.78581419597671 1.79410884377696 1.80645020654176 1.82116426337072 1.80524401719183 1.8129513192322 1.80455540492162 1.85020726838076 1.88143739986267 1.87664170726656 1.93151473536001 2.09943795936014 2.34187838559548 2.79894058790831 3.58652410380495 4.63426667683935 5.65769318802049 6.11703669794766 6.68907835507744 7.20254444190128 7.84172034572584 8.50878274087246 9.03521899630849 9.5464255741207</Reading>
<Reading>5.52203657078914 5.74447677903846 5.9869359297146 6.16973118689759 6.35019455252918 6.42827379380366 6.58503089951934 6.72045471885252 6.83431245390504 6.88721822161969 6.98443579766537 7.08182105527036 7.11856846899191 7.18793833007612 7.26110093842985 7.28324852838472 7.27562879886066 7.40705620769709 7.32433051041428 7.39442028432644 7.40998448666107 7.42939977547439 7.42971948831413 7.44803758079107 7.4635945169248 7.53653990779191 7.62305520831499 7.81163827398664 8.22023854937565 8.86437272704153 9.77704221467096 10.9675309812641 11.6723379364716 12.2435121908686 12.8518525039468 13.3651425251334 14.0824423154476 14.7260460604475 15.3613471023566 15.9692203729741</Reading>
<Reading>3.0705221128659 3.13939116502632 3.25993743801022 3.36588591337962 3.45863337852351 3.46390696356364 3.5582767477938 3.60837720302129 3.60326543068589 3.64745119837818 3.65093897481172 3.71836931919331 3.74282008523254 3.72601839299024 3.7861448081178 3.8076709282935 3.77682590545946 3.79374497479327 3.82870657990823 3.7997144383045 3.83435744845678 3.85859973042395 3.91863420016315 3.83573662928206 3.85707382823428 3.82106253655807 3.8628213931487 3.88396603777698 3.84549150399459 3.86602578774701 3.89391165026322 3.93007008250771 3.95383055946114 4.01910899049832 4.1064207784281 4.37354085603113 4.69040534501738 5.20015728530263 5.72474904358631 6.43907248622287</Reading>
<Reading>1.13200143870778 1.13819587497775 1.1236089766646 1.16273746852827 1.14557106889448 1.17519900307724 1.20180056458381 1.18949944539324 1.17080295153081 1.19696127478229 1.20393682764935 1.22194247348745 1.19290338104712 1.24091061147596 1.17474123242034 1.21858548867018 1.23031313692792 1.1860619734275 1.23682849707112 1.20405420474086 1.21487246000865 1.24173225111655 1.23105093578886 1.21414129854276 1.22301060502022 1.23483634699016 1.27636631825233 1.27758704000407 1.26324355942117 1.27555886167697 1.32895181418871 1.38915787805694 1.57434958419165 1.7308817171486 2.22241785070808 2.82221478833976 3.41303629104041 3.77431906614786 4.09181571461269 4.61571540536979</Reading>
<Reading>.716156761018285 .743114366369116 .727201386391132 .72883628159435 .727092393377584 .759390656392259 .721869112805254 .737949774342542 .760757610437171 .753032730601969 .748346031019412 .742300551867959 .751411459525445 .762239007146309 .765768145031134 .747961349795125 .772106507972839 .783550774395361 .75349050125887 .767325347778541 .767887837213164 .760662241550317 .770798591810265 .756847486076142 .764338278643612 .783768760422457 .79601230894433 .789008809150718 .837720302128634 .908725617354594 .977399041029162 1.17112993057145 1.5205615320058 1.9339284351873 2.48457567203276 2.69463427394304 3.10063324940871 3.46214490984461 3.89159554872533 4.27049159482211</Reading>
<Reading>1.00393464778908 1.00862134737163 1.0344443075045 1.00185015640497 1.02178225375753 1.00378932377101 1.00533478880927 .975190217579781 1.02294135253623 1.00048320236006 1.02235446707866 .980964370183871 .980796072148246 .998158018071042 1.03057086348457 .999792913274259 .996795605401694 1.02454795147631 .983189644210473 1.01221811681871 1.00753141723616 1.0012461534549 .996108949416342 1.01450697010322 1.01085151211038 1.02721828030823 1.0335052907724 1.04688627920489 1.13632762293783 1.19914113505324 1.44088763910233 1.90040218421999 2.56950191031216 3.5824368657969 4.50555319404026 5.00158039869644 5.41660064205269 6.09781033035782 6.62648457567203 7.22514686808576</Reading>
<Reading>8.96162355992981 9.22734852695942 9.43333079016302 9.68871595330739 9.90136132273921 10.0731846165584 10.2243663104272 10.3829427610613 10.4822940849492 10.6098013783983 10.7402151522087 10.8685943897663 10.9610640624603 11.1419198029406 11.2195228285867 11.3372185150624 11.4008872031303 11.5527072048015 11.6248315149666 11.641940115275 11.6820019836728 11.7789839671277 11.798174003713 11.9111924925612 12.0004577706569 12.0643930724041 12.0972435666874 12.1251457781556 12.2252935894501 12.3359019353526 12.5208412807406 12.8218291207534 13.4287022201877 14.1620155994155 14.678873884184 14.9872205691615 15.5352101930266 16.0051880674449 16.5534229255905 17.2030212863355</Reading>
<Reading>1.32285547163093 1.33669031815061 1.35772596976534 1.38047197328497 1.37392233157855 1.39884540067648 1.41145952544442 1.45011571424938 1.43914375088557 1.43162323295077 1.47202610466515 1.4772767732255 1.48372189342663 1.48874198340357 1.46751099921162 1.48409246967269 1.49338873532053 1.47351288115765 1.49796644188954 1.48742765588726 1.55260547798886 1.53908043585315 1.54761695159956 1.49290455481804 1.52526639709061 1.54055085069047 1.57250089500032 1.61593041886015 1.57778286411841 1.61010424686323 1.7046870628926 1.77372665706246 2.00481749119881 2.29312581063554 2.78067063401236 3.09567406729229 3.43949252852892 3.70434555145015 4.05096513313497 4.39699615254662</Reading>
<Reading>.944642448419057 .983443961242084 .982375829709316 .971389333943694 .97085526817731 .98654064509759 .96460493805424 .974347236649823 .987258716716259 .997001015311842 .989438576987215 .987462170341548 .986989439859258 1.00265645699383 .993144339447841 .986343175402457 1.00175478751812 .98808035635685 .971999694819562 1.00041962310216 1.00971127750711 1.01186388952468 .975814450293736 .991366914919215 .963196412956083 .998753846545103 .981037730866067 .978338057761267 .987258716716259 1.00188194603393 .98867562589238 .987493470899285 1.02388036926833 .957351033798734 1.0051335709381 .988130660824641 .987376093807771 1.0189211871519 .992188554559807 .965514610513466</Reading>
<Reading>1.82141858040233 1.85408015346216 1.86497945481695 1.86536456346482 1.88184430711325 1.92392790699039 1.93382670837466 1.91852856078079 1.9628551809829 1.95508761221739 1.97795071335927 1.96045733468485 1.98672465094987 1.99455761552351 2.05973320187099 2.0004577706569 2.00961318379492 2.01342793926909 2.02029449912261 2.05767910276951 2.02275941804438 2.05213499148038 2.0733740967204 2.07598992904555 2.04863268264504 2.0683604180972 2.03282869568061 2.05592880319901 2.10746166170748 2.07665115332774 2.09700576374873 2.1333129879708 2.10838991887287 2.17382373482167 2.21582796542742 2.30411230640116 2.45273517967498 2.83349863940388 3.20963988708324 3.70957721610045</Reading>
<Reading>.831921873807889 .789360940425257 .854614219228547 .819736454893241 .853158841929997 .809600104633293 .85118414497866 .83641238596606 .8260217186745 .843315276824089 .820223290353755 .849273561564704 .856743216093182 .85297932402533 .844841179013759 .874928840138271 .856852768045261 .864205604420757 .87663080796521 .862788695244635 .838228936191857 .865731506610427 .89183114131615 .870018565143308 .885659062587422 .866930429759453 .893122289322793 .89723048752575 .88164448658841 .884914276994845 .950541695277333 1.01167315175097 1.08006131352435 1.28155438569721 1.53224055261135 1.84834439612421 2.17278299127693 2.43897858454965 2.75401869817068 3.04323585165883</Reading>
<UserChannel>False</UserChannel>
<Hidden>False</Hidden>
<ChannelTypeRef>[Green][1][1]</ChannelTypeRef>
</RawChannel>
<RawChannel>
<Name>Melt A.Green</Name>
<StartX>50</StartX>
<StepX>1</StepX>
<MinXPoints>51</MinXPoints>
<XAxisLabel>deg.</XAxisLabel>
<YAxisLabel>Fluorescence</YAxisLabel>
<ExternalSource></ExternalSource>
<Reading>23.9866737875436 23.5618078419635 22.9698125683477 22.358390827148 21.5009008691774 20.5982553851631 19.648737315938 18.7886684155853 17.8028182239672 16.642099641413 15.6733043411917 14.9565880827039 14.2653543907836 13.6470969710842 13.0537662535831 12.4231326771954 11.8587014572366 11.3240471285791 10.8228721000522 10.2569971418678 9.79247730220493 9.34100099183642 8.86574603901223 8.35473064358393 7.97937852183675 7.55485911814591 7.08954502683045 6.75808207966597 6.2949187457084 6.03219653620203 5.52805752651255 5.01749337867443 3.76930538752466 .530098420691234 .385935876894906 .392265855758646 .349548978525861 .362510763060088 .335371502686678 .363868983690453 .355887341467566 .358913993613009 .361257343404288 .338632909015147 .355128302942448 .351544389081583 .327210650797284 .334172579537652 .363266447954019 .358587014572366</Reading>
<Reading>23.4964958746144 23.0447297419145 22.6898385813469 21.8871341013708 21.034796438779 20.3173876554513 19.4083568576588 18.3433397303848 17.4598423625661 16.5074006256199 15.6867831438671 14.8337311578328 14.2167217081385 13.540965024142 12.9163551283029 12.3676279850462 11.8678132731692 11.4073395895323 10.8086327916381 10.3662752140665 9.66119102534758 9.23268918462326 8.80821170132225 8.46341649500267 8.02886134998747 7.62117717485078 7.17566403993504 6.7505912870985 6.44584682121876 5.98094969804743 5.6422413323306 5.34523537041276 4.50173843856609 1.74222816932819 .33391826250604 .322074355033842 .320322082739112 .293374773624379 .338343378856082 .304635472866189 .336637498459426 .306579181607792 .339004603138272 .299203987691056 .330466817077025 .29351818548431 .322067088832939 .313954375524529 .322787001660886 .297903058260119</Reading>
<Reading>20.5419495943643 20.3636006931956 19.8783093003738 19.1882200350958 18.7162076244246 17.9516523760058 17.0921390605529 16.4832023600621 15.5864805065995 14.8902985318641 14.050812542916 13.4451311004298 12.9163551283029 12.3519747717505 11.7560591032781 11.2698776008458 10.9016174563211 10.3283959498196 9.92705013762464 9.51209277485313 9.05552523314025 8.64314597434304 8.20569161516747 7.87810584674856 7.36634368403652 7.08089042261622 6.78110933089189 6.37838852991062 6.05957558120525 5.65842679484245 5.3393665158371 4.91378652628366 3.89410238803693 .679789425497825 .405068342811534 .410819820295673 .41059484753694 .407851856695986 .417007269834004 .401530261910212 .378678060069683 .396382438039568 .368219272144656 .395912929673515 .382347491525793 .381284809643702 .400021127876472 .384018717733527 .379568169680324 .367507673527358</Reading>
<Reading>22.2108142868042 21.8041613532573 21.1945906767376 20.6764106420778 20.0852157684385 19.1470206759747 18.3721675440604 17.4832786551715 16.5166922800248 15.6590943770504 14.8385849800361 13.9993896391241 13.4798199435416 12.8292406456746 12.3531172421079 11.74151216907 11.1166669601094 10.5554792604461 10.2004213837585 9.71023117418173 9.33710449160209 8.86208778632674 8.26794842450599 7.8243177945627 7.35606927595941 6.87081058104176 6.61732916253402 6.44398667378755 6.10175587744826 5.70443274586099 5.37453269245441 4.89738307774472 4.06794624464572 1.06540670743005 .39241117977671 .37798777098388 .387931287450628 .391047115698066 .352701391840783 .388392970677246 .332537684334434 .379847918415096 .336079957274739 .379091325246052 .344021584580065 .376287479972534 .350303545542731 .336872252642452 .34332799267567 .361435365326416</Reading>
<Reading>26.5908075292374 25.8643690939411 25.351447972185 24.6276253692138 23.6342921085425 22.7915532836567 21.5932326237888 20.5407143402108 19.599861495032 18.4222171358816 17.3054747190705 16.5960936903944 15.7383731702798 15.1364728770886 14.6218051422904 13.8378983240508 13.105152267432 12.5618807834418 11.9152252340625 11.4360011189949 10.9593347066453 10.3902201407351 9.82702808749959 9.19824739234215 8.73722056916152 8.26721090511431 7.81761307282021 7.42011021708893 6.9568573595609 6.56203337366075 6.09750514991989 5.52038714318412 4.03982604715038 .565277402082163 .353573335949166 .350722749440992 .31716966942419 .329712250060156 .318023448030315 .334172579537652 .345206026139878 .342946517128252 .334172579537652 .304544645354899 .323109788662547 .324195526759042 .295770707764299 .296406500343328 .32372601839299 .328890610419564</Reading>
<Reading>22.3205157549401 22.1749491739932 21.7619083950052 21.0450395462984 20.1539889626408 19.5024171677868 18.4914930952926 17.6652424912896 16.6632588184431 15.7802264874822 14.8796172165364 14.0601714096793 13.4691386282139 12.7865153843639 12.3034583483199 11.7506206313714 11.2849622339208 10.6966917266757 10.27190403249 9.92027161058976 9.13147554741741 8.76505961422418 8.36784415452303 7.93896391241321 7.38129752549528 6.9768607832238 6.51926451514458 6.19770606037486 5.86164426860238 5.47951476310369 5.01411459525444 4.71832432464156 3.65671560452975 .75346870265616 .323491264209964 .311284046692607 .31967650873579 .313396834339842 .337224383916991 .292621089142032 .325112535286488 .299294815202345 .331665740226052 .29185422547748 .320322082739112 .284052561461579 .315454846011037 .318404923577732 .337224383916991 .291733424887465</Reading>
<Reading>19.1416291549045 18.9775438061087 18.4156048930597 17.8906945398133 17.3049515526055 16.7219806210422 15.7142493832812 15.097683171842 14.3303832557666 13.4179515456696 12.7387401134254 12.032349126421 11.5281910429541 11.0596216936341 10.2849328896479 9.92021711408299 9.51094834821088 9.02462152176045 8.71880165814705 8.30650288649831 7.88292808892488 7.43877317463951 6.97696977623735 6.40665293354696 5.67764729357771 5.12468381545974 4.85379313852649 4.46983702190843 4.18010005558644 3.83742602099205 3.49502027689256 3.13649195086595 2.59657689275451 1.05428103597021 .360330902789131 .34816001627629 .380781955513015 .366803410978279 .38605325398642 .355208231152383 .346849305421061 .356943735291183 .338280777740608 .360548888816227 .364103737873479 .36222570440927 .359922178988327 .35335534992207 .33742783754228 .336114636869958</Reading>
<Reading>18.2108796826123 17.8124012250815 17.2590028229191 16.8618295567254 16.2952184764957 15.5118521518155 14.8453752447801 14.114086620381 13.5318179950819 12.7064418504107 12.0500495918212 11.4196340014605 10.8936504862346 10.3875791561761 9.89242389562829 9.44790951400015 8.85980426836458 8.54657816433967 8.11146128610079 7.79725846239923 7.44698957104542 7.06635131354747 6.47452036785981 5.94131816150585 5.18959334706645 4.72285801480125 4.45878156710155 4.11410974011111 3.84145876249332 3.56920259872881 3.2949677925645 2.90240468313254 2.39452201113909 .60720007847497 .454528114747845 .443560692759594 .450853233641057 .440095623203886 .408287828750177 .445798193566562 .399977111467155 .43732356755932 .406107968479221 .426947432669566 .400600188194603 .436153709213906 .403982604715038 .398260471503777 .39154650186923 .408814628315658</Reading>
<Reading>15.6861727829913 15.4846374347404 15.0766765850309 14.6743666038699 14.0308613717861 13.568439647634 12.9554182243585 12.3050787111213 11.4577815562022 10.961536365519 10.3726669302316 9.97482261387045 9.37743190661478 9.00460313827217 8.64565281365464 8.14112415394173 7.69644719106839 7.47463187609674 6.94340983652039 6.65958212078606 6.36530098420691 5.92823899988011 5.5371938658732 4.92923628595407 4.23666742961776 3.82743953612573 3.59208274749589 3.334859235523 3.06289260191755 2.85323364105694 2.60994670241638 2.36514839398795 1.91368479947102 .550850690470741 .435536082137135 .433708353140718 .416316980748201 .408396821763725 .380966913354187 .411884598197256 .420822025308178 .412964619876957 .407892729076066 .394903486686503 .410031716966942 .382619974059663 .376287479972534 .374608987563897 .397388527395394 .397824499449585</Reading>
<Reading>13.7863082976381 13.5646601052872 13.2286818748252 12.8381780727855 12.1629663538567 11.7735343164503 11.0900027974873 10.604550709838 9.9354352635996 9.35694122006779 8.77393759060044 8.24516161847359 7.92553597314412 7.39343208100361 6.97500063579258 6.54252362423569 6.16903181506066 5.82904809135068 5.51918822003509 5.183998372371 4.78767071030747 4.38566087913765 3.99621067622899 3.34808372116681 2.29836082891702 1.47304057809894 1.20876885124997 1.05911483801161 .880750743877318 .736057068741894 .583875573575734 .446653369519014 .386053253986419 .404502798643334 .377565423056382 .363600693195566 .353464342935618 .366311894407569 .387906135216733 .350840126532505 .382892456593532 .353791321976261 .372672265553932 .34312453905038 .371271076523995 .335004889822926 .354830947643948 .356080175260766 .363978535642532 .339640395717301</Reading>
<Reading>10.6164057960808 10.3803856172819 10.1636275781389 9.73739223315785 9.43439892169578 8.90221510134534 8.3804895798487 8.00307087815671 7.65945677882048 7.03822384985123 6.72042537457964 6.22281986724651 5.97683171842018 5.55345166011222 5.19376414638488 4.89997711146715 4.67477742369022 4.33834337885608 4.08717987843646 3.86652715560933 3.63103685053788 3.29195790857498 2.86869611657893 2.393961017687 1.65885913379619 1.12141095089138 .904533019433455 .841124237782512 .742242422260733 .597717686296308 .563602873055837 .444037537193866 .389339812548785 .3367884118628 .315480277714199 .310848074638416 .334727453061168 .320948093893848 .33676661326009 .316879021388062 .321420396952555 .300720108456432 .307142312177789 .314570605254972 .311029729660995 .321378476562729 .310425726710918 .317974540908851 .299898468815841 .288904147910786</Reading>
<Reading>13.2202991942063 12.96148270742 12.590763932032 12.2795218057292 11.7143511100938 11.0756656748302 10.6950484473945 9.98519874876021 9.45947458101269 8.84006001881946 8.32325147958016 7.85432720429287 7.3970651814552 6.99990022947222 6.53772793163958 6.24305274339607 5.78393224994278 5.46730754558633 5.13740749217975 4.7879758907454 4.51066859947611 4.16946904472654 3.71230204143914 3.0447617538485 2.1703097581445 1.37069613837753 1.13984893568322 1.00027974873477 .896291470793645 .696574349584192 .650034332799268 .534777854072887 .461291969646284 .35738809142334 .37548093167228 .376808081896068 .370249267021984 .375085831998169 .339513237201495 .366216525520714 .326325082562208 .366686033886766 .344853894865339 .367155542252818 .326746522214593 .356298161287861 .342020076513096 .338532300079565 .323084356959385 .360621550825259</Reading>
<Reading>12.2190178276239 12.0084142606459 11.7625441875842 11.3199053940642 10.8417698117858 10.3222923410609 9.86877241168841 9.27585041798821 8.77600845785785 8.23498893720912 7.69207293812467 7.32372014953842 6.91656249449795 6.46012490599353 6.12064799979655 5.79880979629206 5.423274368113 5.14487267519998 4.77563788161179 4.49323698350936 4.21098140942499 3.88412533525832 3.50919356069276 2.8459249608254 1.96561633732611 1.2560209557234 1.05897611963073 .948348210879683 .803947000330612 .714312962539101 .623955277194005 .550615936287715 .522367182930241 .424963759822996 .383637242186109 .387470163162541 .37395502948261 .367306455656193 .34968591846596 .374100353500674 .370911609181236 .359760785487497 .373846036469062 .373611282286036 .36240177004654 .353882149487551 .339806679930278 .348516060120546 .363876808829887 .362837742100731</Reading>
<Reading>13.1592714906974 12.9225386652716 12.5494265150937 12.1320123380091 11.6994989954477 11.1975397761619 10.5645838101778 9.98256950191031 9.56761018285394 8.89117774217339 8.32497021556303 7.89458195729654 7.46037055947791 7.01426718547341 6.66381831591262 6.31153836372422 5.95995596682253 5.64043875556808 5.29274433508812 4.9519340810254 4.6845197222858 4.33694100208177 3.92865317333159 3.27186127369236 2.29686427100023 1.39848935683223 1.14246476800837 .998920969165876 .866610716919712 .761980066168668 .695709671676712 .691015705893252 .615374554491057 .485999847409781 .354702899907752 .363876808829887 .347142748149844 .344853894865339 .380521858548867 .340848401617456 .380058638241289 .342271598852052 .386925198094802 .323760541066965 .36174054576435 .336243446795061 .349079470159809 .36591134508278 .361990950226244 .333095472109649</Reading>
<Reading>13.9521956642579 13.6312112393596 13.2460047772476 12.832646677348 12.3143358510719 11.7299153124285 11.1527101112819 10.5415192116955 9.95956359197375 9.31528073665863 8.77781103462037 8.26472223130497 7.831623629289 7.33291371023118 6.90725057857125 6.4952887769894 6.17087561353984 5.78253350626891 5.45651723724509 5.09874347823535 4.74067292286564 4.43233895373973 3.9277739630223 3.29683883929707 2.31271284601566 1.57124328330554 1.34619786256316 1.19572043124343 1.04841218139456 .801425628617206 .739553927926553 .686933422113097 .635756248024501 .410685675048229 .344853894865339 .338163400649095 .356734133342053 .341684713394487 .357497084436888 .334289956629165 .338852012919305 .341684713394487 .328323287810585 .349758580474992 .347670945061652 .325932707713436 .34834167129887 .35014368912286 .314335851071946 .335393301289387</Reading>
<Reading>11.2226291294728 11.0283490828238 10.7411776443592 10.3812994817801 9.86059793567233 9.37784272643508 9.04320846367081 8.41860583403271 7.96015487907225 7.48923693991215 7.04470893415732 6.5947312777251 6.24795910582132 5.89456015869383 5.52541898730958 5.24593435099272 4.86893590120873 4.59078573063467 4.35304681585295 4.04122479082424 3.77660791943236 3.36419817307892 2.85667963683528 2.0054714492801 1.05369415051264 .663549466479199 .557893315961524 .491449498087173 .405889982452125 .332210705293791 .365262836652171 .342773119152153 .371913227028814 .326543068589303 .355535210193027 .348414333307902 .354721395691869 .346145042871983 .312097861193764 .346379797055009 .311589227130541 .344417922811148 .30177650228005 .356247297881539 .309992898685963 .341802090486 .32372601839299 .326924544136721 .318091918000364 .338445105668727</Reading>
<Reading>11.339074540322 11.236089766646 10.9541975026068 10.5276061137814 10.0680116404538 9.66964217593652 9.16064480266815 8.62932901385637 8.13814501157142 7.64218767423162 7.10542223474245 6.82546222120496 6.360265506981 6.08520256351568 5.76241702906843 5.45967803463798 5.11517627104718 4.81891649206824 4.51983127881503 4.23361562523842 3.95546545466436 3.59153778242815 3.15145753003386 2.50107106596006 1.43020632377465 .725108720531014 .527417192557957 .504310673685817 .449705173898353 .4316395819028 .413977264057374 .400202528836083 .40351635682375 .412345722485343 .417040806145865 .41070244320416 .386663614862287 .383103176419725 .372211141265845 .392592834799289 .386522762352472 .377868869514555 .399500267032883 .355331756567737 .376007731237761 .369980417588566 .358805000599462 .362619756073636 .370412756542306 .3702855980265</Reading>
<Reading>12.0188775899465 11.6141501996389 11.3456549935149 10.966114072088 10.4663978731271 10.0638335749345 9.49604145758872 8.98379402115618 8.45854534570488 7.92187380788891 7.48654565088532 7.04192961231185 6.65634438714832 6.27865153843639 5.95941100175479 5.58044229364898 5.26811862128868 4.91915652822039 4.6284682485186 4.37944827736542 4.04211490043488 3.71796967814363 3.23165738409501 2.38967182203621 1.37392233157855 .776887668167137 .649938963912413 .582785643440255 .503874701631625 .492662953638005 .45288776989395 .452212013209953 .395310393937082 .426998296075888 .398847356961342 .389308511991048 .379847918415096 .373737043455515 .401312275883116 .376802471961547 .398972559192289 .361747811965253 .388283418725167 .349736781872282 .384409974705237 .353470754289356 .362619756073636 .376262048269373 .369855215357619 .34278302760793</Reading>
<Reading>28.481182356211 28.086107834334 27.63197586727 26.737210298666 25.9378303850723 25.0826628166981 23.9409984486661 22.9613401780946 21.8564126039521 20.647686790969 19.5830472266728 18.8798924238956 17.9399048854302 17.2568347702246 16.6642688203686 15.839835757437 15.3852358063848 14.5816387015746 13.9766357447076 13.2299534599832 12.6422013682256 12.2214956021319 11.6037818898886 11.0124361028458 10.4857650932268 10.0179640303238 9.58342870222019 9.0775921263447 8.60467982463862 8.10215915159838 7.70661987233285 6.85036181488459 3.01271780786544 .616112353351996 .599320524730835 .601205462729839 .60970691778657 .612004155149039 .61857727227377 .596017395284962 .589665827420462 .583439601521542 .579207039495435 .607944864067547 .599883014165458 .575701097559646 .595000127158516 .578199552793281 .577299661758348 .569797309325805</Reading>
<Reading>34.5976522904882 33.9205004959182 33.6817476666412 32.3701620726111 31.577891857132 30.3750449596181 29.1747412324203 27.8070605674176 26.5866521705959 25.4756491442232 24.2366674296178 23.2339416134335 22.0580605783169 21.2792146690064 20.302019640541 19.5705278927984 18.8770377152158 17.804328475878 17.1387154083423 16.3352915744767 15.5710688944839 14.7988533934975 14.2582335138984 13.6191465511676 12.9801823453117 12.3812975254953 11.7096644105113 11.265068284123 10.7048396531116 10.1542687113756 9.62911039902342 8.79348821240558 4.96810277538133 .896536895621354 .881208514534219 .896422656954748 .886854352635996 .869070656207301 .83912882722679 .872510872053102 .829109854058355 .849825792833346 .813916227969787 .846875715266652 .803060523820423 .835240711070421 .800553684508823 .797392887115936 .794613565270466 .834198989383242</Reading>
<Reading>26.0027296694726 25.6412603952087 25.0928892957961 24.4405933579658 23.7351033798733 22.8000305180438 21.7472851656875 20.8907454032197 19.9534599832151 18.8889084517375 18.0219612538221 17.1923399710079 16.6797755536597 15.9070943552518 15.3200579842832 14.7273975738155 14.0866595066641 13.5151336799311 12.9937614075861 12.5543015769612 11.9583780833495 11.4449785102108 10.8729921181283 10.4913405050736 10.0083924620432 9.56457291087641 9.12184328984512 8.72154828208845 8.26288751557692 7.85107194628824 7.45884465728824 6.55853106482541 2.58311765292768 1.20640174657112 1.1637184056502 1.16464484626535 1.12982157843682 1.11960529996694 1.11685140982463 1.14017591472387 1.12491689282717 1.10343073675644 1.09352690492539 1.07685097385258 1.05926222629129 1.05843115456299 1.03728650993471 1.04147910785585 1.06070547544569 1.0477498392353</Reading>
<Reading>26.1503013656825 25.8110424455126 25.3358765036494 24.6063465793381 24.0507253485052 23.0181073726507 22.2314139663648 21.2989242389563 20.3093766689555 19.2567330434119 18.4546970539188 17.6908740149756 16.7893844158436 16.1094262607767 15.66419979146 14.8982047173853 14.3402107924882 13.7179878436459 13.1318188754101 12.5721624577198 12.1133158441467 11.6217070485782 10.9931080084433 10.4968991487646 9.98550392919814 9.43101454889049 9.08751049057755 8.55202781501706 8.14420949463293 7.77959432800357 7.30214624011832 6.25361668163225 2.03364614328222 .732433051041428 .736807303985148 .701261049166748 .695811398489357 .683502454159355 .699753312479337 .692105636028731 .712500953688868 .677093664962742 .70015435087534 .664738481172448 .693849524245496 .647099905511441 .692642217018504 .671702143892576 .670960991400451 .666056305790799</Reading>
<Reading>24.7560023710172 24.2627167598557 23.7919686681417 23.3465382561286 22.485567508456 21.8722819867247 20.7833747087581 20.100200910455 19.0723531954935 18.1701162955455 17.3116464484627 16.6544594491493 15.9308548322053 15.381563580236 14.9306477454795 14.4479461943413 13.7344421555912 13.2230324036229 12.7278771430751 12.0826021718675 11.7451961329279 11.2309093928256 10.6704432745861 10.087504621723 9.7222349380738 9.39688715953307 8.88125937794054 8.56859475307633 8.10691488008952 7.75991689701921 7.35321365900446 6.79738562091503 3.33280513642152 1.21296508227156 1.22084891025152 1.20546272983902 1.19372502068771 1.20794232089723 1.19478141451133 1.16489168338427 1.1721471986979 1.14900434882124 1.15286996770174 1.17385475591015 1.14747844663157 1.15644312199588 1.17575850054678 1.13649195086595 1.10921351479832 1.10428367695477</Reading>
<Reading>25.2168688487068 24.7440299076829 24.2605368995847 23.6597238117037 22.6592406093436 21.890796266626 20.9989573001704 20.0593928083056 19.4190672377901 18.3204903232369 17.2752473233132 16.6170748455024 15.9722540118512 15.3296902418555 14.7070267795834 14.1336690318151 13.7124110344527 12.9631494621195 12.4497405966278 12.0061505595953 11.2960631723507 10.8068207827878 10.3241452222913 9.84552783499911 9.43876143693035 8.99900816357671 8.48615243762875 8.09850788564453 7.6627538174803 7.01291930520587 6.69426006459653 6.14302789857837 3.76839152302645 .739475676532211 .685435263599603 .684476125080382 .676890211337453 .682281732407619 .653340454210218 .678791720219965 .649780015767656 .677936544267512 .63124666208896 .674566144925495 .625619897764553 .660105287251087 .634657933811058 .641285826911828 .619007654942651 .650621218256833</Reading>
<Reading>13.8165356933954 13.7141549226695 13.4766591461487 13.2644497487711 12.7988315948948 12.3315276824089 11.9338462712232 11.3009406097069 10.8508078478323 10.3357571702731 9.83847235392211 9.39854022023855 9.02952620737011 8.73385722641845 8.38178072785534 7.97534578033548 7.7016098268101 7.45199766028331 7.08771394420285 6.91627883319346 6.57783736062518 6.19880157989565 5.90046031382722 5.69032401946112 5.22430762188144 4.63991642751084 4.13850105541568 3.82553851631444 3.60505291610808 3.40534417897659 3.21859722637933 2.94098573281453 1.6793140482772 .793469138628214 .721560997940032 .714776182846679 .71423121777894 .711070420386053 .687037460898756 .720460587707097 .692876971201531 .671396963454643 .695811398489357 .670583148953485 .675387784566086 .685130083161669 .643930724040589 .638437476157778 .664625772487983 .654494662276764</Reading>
<Reading>21.8778769614201 21.736007183478 21.3389791714351 20.8345511206578 20.1953154802777 19.5267523351753 18.8862087786327 18.0664471715055 17.0924520661303 16.4191435328995 15.7714198519875 15.1158050768946 14.5480688534019 14.027618829633 13.5536082137135 13.0210683495188 12.5824877292032 12.0117930440659 11.5503753132501 11.1091129058627 10.8121069439449 10.3415086477572 9.71025464960004 9.28689504336105 8.78734373126682 8.14866982411043 7.76251875588108 7.35872199822761 7.00729498623754 6.69053613663364 6.35004196231022 5.86442359044785 3.56122095650592 1.73582273376277 1.72543634070703 1.70608580656647 1.6711898767289 1.68726634622721 1.70478487713553 1.63097145472975 1.68546796150367 1.59990844586862 1.67315175097276 1.63729304951553 1.65909165222509 1.62603952086671 1.61734732803627 1.61111795810812 1.60783139954575 1.58588188343281</Reading>
<Reading>31.1286821060225 30.5257906814327 30.2656159740161 29.6836804760815 28.8448920424201 28.164593982859 27.1364749963972 26.35253426922 25.4469621830574 24.4204114849571 23.4590168103558 22.7155609325442 22.0750235243254 21.4573383179472 20.9026983037054 20.4107728694591 19.7868096655004 19.0736756440579 18.7425612268254 18.124666208896 17.59822995346 17.0598044665337 16.5288776989395 15.8786335545892 15.3078507667659 14.5320248722057 13.8806962473705 13.5199629088391 13.1111874062206 12.6865687909405 12.3235130628127 11.7413087154447 8.40434228165975 6.85424364298249 6.73544964229331 6.65693904020752 6.58712901503014 6.66851954789698 6.64568551155871 6.53400293511774 6.47462097679539 6.39135031444485 6.35972557236004 6.35440168285213 6.35894305841662 6.31102246346009 6.22402787314666 6.2883700821444 6.23625325616628 6.20537469702038</Reading>
<Reading>12.1133745326925 11.9287403677424 11.8400136433608 11.5266651407645 11.2194501665777 10.8143231352204 10.5532485367688 10.1298777517592 9.72546476437527 9.43410827365966 9.06573704010188 8.71351186388952 8.49099172743027 8.16252032090897 7.91311076959967 7.69588769359884 7.48060832633962 7.22089614055739 7.01522632399263 6.84120640174657 6.62241550316625 6.30350194552529 6.19610190679085 6.00606839563122 5.7920386053254 5.44371475019221 4.82296991429516 4.57735443773439 4.5169565880827 4.38582436865797 4.19200544629705 3.96135107739594 3.96206372402298 3.91918440527962 3.92178661347808 3.91839944598013 3.84363862276428 3.88505596791246 3.87829840107249 3.84480400960145 3.77453705217496 3.82936053798952 3.79984858355195 3.73130036210833 3.71471351186389 3.74252943719641 3.70630742569401 3.71916860129266 3.62696051183119 3.65925216920868</Reading>
<Reading>12.0697689431954 12.0688299264633 11.8664326949976 11.5856666920984 11.3294967792564 10.9366496274255 10.5726492931803 10.103201851428 9.88977899849953 9.44020197396256 9.06094592063921 8.78483689195522 8.51887717074259 8.20101218178582 8.02624551766232 7.65937503406032 7.46003407848224 7.13298237582971 6.73990997177081 6.46865151328415 6.19445080237024 5.78434306976307 5.53477422097244 5.30992163402326 4.90129956003153 4.26654968083213 3.73917245237914 3.42788058054709 3.26167461896462 3.06207878741639 2.95825483740338 2.79667353322652 2.32896271349006 1.18047608148318 1.14878636279414 1.12245365072099 1.10322728313115 1.11581597619593 1.11988504870171 1.12426293474588 1.09000279748735 1.09665416600642 1.09494381410152 1.06660563057908 1.0919590823459 1.10451843113779 1.05175351593296 1.0578023487156 1.06224591003717 1.05627644652593</Reading>
<Reading>11.5325780117494 11.2853546087696 11.0997646589315 10.8125429159991 10.4743375949602 10.1322252935894 9.63683527885862 9.2846660293781 8.82429236285954 8.3075984060191 7.94241626611734 7.63205411866433 7.32302259425171 6.99876837894691 6.7180023760477 6.5054759080852 6.19907301441978 5.94142715451939 5.75102362605223 5.43116273746853 5.24975749054486 5.0614175631342 4.70097766733152 4.39688715953307 4.0026761976865 3.21660181582361 2.54215304798962 2.21417383616298 2.11366063935302 2.00757864754203 1.85824368657969 1.7242694743267 1.20068156964472 .729850755028141 .717784390020599 .701202919559523 .683222705424582 .685257241677475 .709544518196384 .674448767833982 .703767888478348 .655374990463111 .726916327740315 .669565880827039 .683386194944904 .652868151151511 .669057246763816 .651090726622885 .666107169197121 .636199486279596</Reading>
<Reading>18.3993286030365 17.9713639022405 17.7361969431093 17.382725613442 16.8959080389614 16.3037100230966 15.6235090664022 15.0991291458217 14.2800030518044 13.7081966379288 13.1224066998844 12.7355066540235 12.2520555663151 11.8284122987717 11.4941125607182 11.017984838081 10.6360077703635 10.1952646168714 9.80971999694819 9.38153276874952 8.88450681080573 8.58533607995727 8.13509320719209 7.61178700752974 7.15786845335941 6.43374218536121 5.88028207391906 5.64075176114544 5.26181938404415 5.0361814884589 4.76175384850139 4.42898196892246 2.64092053517551 .89570458533608 .89570458533608 .888768666292127 .906640217695379 .902747210826863 .897775452593489 .851249968210371 .881501957263001 .842196281884998 .846977442079296 .862439917601282 .859464408331426 .825731070638372 .845131827049886 .851570798927173 .836194399938964 .820348492584702</Reading>
<Reading>27.4116590665 27.2614094848285 27.0010426998296 26.5550578207937 26.0293845164525 25.4935530632486 24.8418911014471 24.181480633758 23.7620609852242 22.9856456201158 22.2456193891305 21.8701691990774 21.4882241432939 20.7843137254902 20.4405497607603 20 19.5679516942964 19.1985492191489 18.8655425853869 18.3972158153893 17.8358545399058 17.4308166846505 17.0848147300425 16.4244042623534 15.9645755937814 15.0278985783678 14.1725795376516 13.8130535063472 13.662928206302 13.3558948871377 13.2827751074489 12.9457541771572 12.1594059154142 11.3832303349355 11.3173817865967 11.2222476539254 11.1200122072175 11.0513974720887 11.0173952849622 10.8820223290354 10.758882022329 10.7169560431176 10.52403002506 10.5525526582977 10.4101407099805 10.3267610546164 10.447852292668 10.3181506065461 10.2610382674471 10.2912712525896</Reading>
<Reading>10.6531815060655 10.5869954985885 10.364690623331 10.1689936675059 9.83501182574197 9.50352229088782 9.2008632246673 8.75537244729279 8.41105897611963 8.0303145901681 7.74641853149521 7.3462381061374 7.10175224434781 6.86702936187944 6.70601314455743 6.48857208252951 6.2594855362079 6.01228938148142 5.76725631886996 5.57695451721545 5.32921339742123 4.99103532463569 4.82424876565412 4.60146704596235 4.29631225344338 3.82858396276799 3.30534507474913 2.92128887871621 2.59739070725566 2.52746623941405 2.41982655578444 2.30728148787201 1.98868652519374 1.45906767376211 1.41709362583705 1.43149970753541 1.40515246306045 1.39721777167417 1.36310016374104 1.3767706823326 1.3669903759169 1.34224896184155 1.3710739808245 1.33592736705577 1.33198545306579 1.34596310838014 1.31349660486763 1.29111670608581 1.32916980021581 1.29925485109738</Reading>
<Reading>1.47567457592635 1.43101881714837 1.36568245975433 1.3339436942092 1.27129451002191 1.27194846810319 1.1843862058442 1.171238923585 1.11828285140256 1.07881284809644 1.06725958866037 1.04715037766079 1.04266070391042 1.02294135253623 1.02398936228188 .988667241814415 1.01431804887973 .999211617202004 .975865313700059 .979159697401858 .943770504310674 .927271686884871 .960606291803362 .955214770733196 .941951159392222 .941917623080361 .93184939345388 .929579613946746 .920353774553821 .951400015259022 .908968196677055 .955011317107907 .911667869781855 .942772799032813 .900027974873478 .881971465629053 .873388265812162 .882829785610743 .893633718078671 .858167391470207 .881149825988462 .848619603483417 .890657370401019 .831235217822538 .883966876184775 .837837679220147 .844058665070338 .841179013758552 .856500636770722 .833333333333333</Reading>
<Reading>7.18933304610469 7.13248298965855 6.96668251257402 6.71303061781432 6.54154268711376 6.31703161160703 6.00551504648552 5.76760509651331 5.53771703233823 5.28212841556856 5.12926934716818 4.89077083492281 4.69125164371081 4.53383688105592 4.38969362063892 4.23961024098355 4.1043717097734 3.93797207598993 3.82030420940927 3.69166603087409 3.55622404603865 3.47142748149844 3.33879136808869 3.25240182873509 3.07957579919127 2.88809687299044 2.48187991149767 2.14825229702776 2.1086950993108 2.09811551079576 2.11057704534473 2.12893873502708 2.10248976373948 2.07229255066289 2.06890538316494 2.05680715866113 2.04297957834236 2.04688879442828 2.05602604206404 1.98683364396342 2.00527023140894 1.9587035380123 1.93284856594538 1.93626088567723 1.93613512450775 1.93321634749879 1.90388996065352 1.90941227333995 1.87571526665141 1.87827660246978</Reading>
<Reading>7.74948500801099 7.75819536634368 7.60316370387325 7.47061366699728 7.14761196307317 6.81206334673948 6.62110758700367 6.27584496833753 6.09516543322906 5.79728389410239 5.53261615930419 5.21562905317769 5.04201680672269 4.82439408967218 4.60604475253136 4.41399906266008 4.14307876198469 3.88964205855943 3.67475394827192 3.48703863466967 3.34804739016229 3.10858973939771 2.9475735220757 2.78749632148579 2.53252812648555 2.12274793185757 1.80612322750112 1.6718801658147 1.50778210116732 1.11543450064851 .810882375380915 .72632944228275 .745911853716843 .73334859235523 .743114366369116 .744131634495562 .716461941456219 .728676984113011 .700219560370625 .723816191617411 .685435263599603 .72042928714936 .679916584013632 .721206770646002 .69265060109647 .701342793926909 .675872943211007 .674775746874625 .666819256885634 .670960991400451</Reading>
<UserChannel>False</UserChannel>
<Hidden>False</Hidden>
<ChannelTypeRef>[Green][1][1]</ChannelTypeRef>
</RawChannel>
</RawChannels>
<Profile>
<SharedData>
<CalibrateBefore>0</CalibrateBefore>
<OptoDenatCalibrator>
<TubePosition>1</TubePosition>
<StartTemp>80</StartTemp>
<EndTemp>95</EndTemp>
<HoldFor>180</HoldFor>
<TempOffset>0</TempOffset>
</OptoDenatCalibrator>
</SharedData>
<Cycle>
<RepeatCount>1</RepeatCount>
<NormalCyclePoint>
<Temperature>95</Temperature>
<RemainFor>300</RemainFor>
<AcquirePeriod>0</AcquirePeriod>
<RotorSpeed>1</RotorSpeed>
<TouchdownDegrees>0</TouchdownDegrees>
<TouchdownCycles>0</TouchdownCycles>
<LongRangeTime>0</LongRangeTime>
<LongRangeCycles>0</LongRangeCycles>
</NormalCyclePoint>
</Cycle>
<Cycle>
<RepeatCount>40</RepeatCount>
<NormalCyclePoint>
<Temperature>95</Temperature>
<RemainFor>10</RemainFor>
<AcquirePeriod>0</AcquirePeriod>
<RotorSpeed>1</RotorSpeed>
<TouchdownDegrees>0</TouchdownDegrees>
<TouchdownCycles>0</TouchdownCycles>
<LongRangeTime>0</LongRangeTime>
<LongRangeCycles>0</LongRangeCycles>
</NormalCyclePoint>
<NormalCyclePoint>
<Temperature>61</Temperature>
<RemainFor>30</RemainFor>
<AcquirePeriod>0</AcquirePeriod>
<RotorSpeed>1</RotorSpeed>
<TouchdownDegrees>0</TouchdownDegrees>
<TouchdownCycles>0</TouchdownCycles>
<LongRangeTime>0</LongRangeTime>
<LongRangeCycles>0</LongRangeCycles>
<AcquireTo>
<ID>54000704</ID>
<ChannelTypeRef>[Green][1][1]</ChannelTypeRef>
</AcquireTo>
</NormalCyclePoint>
</Cycle>
<MeltCycle>
<StartTemp>50</StartTemp>
<EndTemp>99</EndTemp>
<HoldFor>5</HoldFor>
<TempStep>1</TempStep>
<RotorSpeed>1</RotorSpeed>
<KeepLEDOn>False</KeepLEDOn>
<AutoGainBefore>False</AutoGainBefore>
<AutoGainUpperLimit>95</AutoGainUpperLimit>
<AcquireTo>
<ID>54003512</ID>
<ChannelTypeRef>[Green][1][1]</ChannelTypeRef>
</AcquireTo>
</MeltCycle>
</Profile>
<Traces>
<Tmp2>55.08 55.08 57.25 71.38 75.32 79.26 83.53 86.36 87.475 88.59 90.72 92.77 93.605 94.44 96.24 97.04 97.84 99.51 101.53 102.27 103.01 104.59 106.07 106.81 107.55 108.97 110.45 111.15 111.85 113.08 114.54 115.225 115.91 117.26 118.65 118.28 117.91 105.64 102.935 100.23 97.62 96.45 96.215 95.98 95.68 95.48 95.415 95.35 95.11 94.98 94.9 94.82 94.73 94.65 94.585 94.52 94.48 94.44 94.41 94.38 94.23 94.06 94.07 94.08 94.01 93.95 93.97 93.96 93.95 93.97 94.01 93.99 93.97 93.99 94.01 94.245 94.48 94.765 95.05 95.21 95.17 95.13 95.54 95.38 96.36 95.87 95.38 98.57 97.605 96.64 95.7 96.72 96.52 96.32 96.87 96.57 96.815 97.06 97.38 96.94 97.46 97.98 97.36 96.59 97.355 98.12 97.15 96.66 97.26 97.86 97.14 96.83 96.89 96.95 97.2 97.7 97.54 97.38 97.04 97.67 97.45 97.285 97.12 96.96 97.88 97.625 97.37 97.16 97.1 97.33 97.56 97.39 97.23 97.185 97.14 97.19 97.21 97.235 97.26 97.26 97.27 97.31 97.35 97.3 97.305 97.31 97.35 97.3 97.33 97.36 97.29 97.32 97.345 97.37 97.29 97.33 97.315 97.3 97.3 97.37 97.325 97.28 97.33 97.3 97.31 97.32 97.29 97.29 97.305 97.32 97.39 97.32 97.335 97.35 97.35 97.28 97.275 97.27 97.29 97.35 97.35 97.35 97.3 97.32 97.285 97.25 97.28 97.35 97.32 97.29 97.31 97.27 97.27 97.27 97.3 97.32 97.36 97.4 97.31 97.29 97.295 97.3 97.29 97.31 97.29 97.27 97.28 97.32 97.32 97.32 97.32 97.34 97.3 97.26 97.31 97.31 97.32 97.33 97.3 97.26 97.27 97.28 97.27 97.29 97.285 97.28 97.24 97.33 97.32 97.31 97.3 97.35 97.335 97.32 97.34 97.28 97.27 97.26 97.28 97.27 97.26 97.31 97.31 97.295 97.28 97.33 97.23 97.27 97.31 97.29 97.29 97.295 97.3 97.27 97.31 97.305 97.3 97.28 97.33 97.31 97.29 97.32 97.29 97.265 97.24 97.28 97.27 97.265 97.26 97.31 97.27 97.305 97.34 97.3 97.24 97.275 97.31 97.25 97.3 97.295 97.29 97.27 97.28 97.285 97.29 97.32 97.33 97.305 97.28 97.32 97.27 97.27 97.27 97.27 97.25 97.23 97.31 97.29 97.29 97.29 97.38 97.3 97.31 97.32 97.29 97.27 97.275 97.28 97.29 97.32 97.295 97.27 97.27 97.34 97.315 97.29 97.26 97.25 97.255 97.26 97.33 97.31 97.315 97.32 97.34 97.28 97.305 97.33 97.31 97.3 97.29 97.28 97.25 97.26 97.265 97.27 97.25 97.28 97.31 97.23 97.3 97.3 97.3 97.28 97.29 97.265 97.24 94.195 91.15 72.96 64.43 62.315 60.2 57.3 55.14 54.28 53.42 52.04 50.6 50.3 50 48.79 47.93 47.07 50.64 54.21 58.29 60.26 60.805 61.35 62.05 62.58 62.745 62.91 63.11 63.26 63.32 63.38 63.45 63.49 63.495 63.5 63.46 63.42 63.405 63.39 63.33 63.27 63.235 63.2 63.15 63.09 63.055 63.02 62.99 62.99 62.99 62.99 62.99 62.99 73.4 79.425 85.45 91.55 95.42 97.78 99.225 100.67 102.86 103.85 104.84 106.71 108.48 109.415 110.35 112.08 113.73 114.575 115.42 117 118.51 119.255 120 121.59 122.26 111.94 108.465 104.99 101.8 100.19 99.73 99.27 98.57 97.95 94.725 91.5 82.435 73.37 64.74 60.31 58.88 57.45 55.14 53.32 52.56 51.8 50.48 49.58 48.7433333333333 47.9066666666667 47.07 50.675 54.28 58.45 60.43 60.99 61.55 62.17 62.61 62.76 62.91 63.09 63.26 63.29 63.32 63.38 63.385 63.39 63.36 63.34 63.31 63.28 63.21 63.13 63.02 62.995 62.97 62.9 62.855 62.81 62.74 62.68 62.68 62.68 62.68 62.68 62.68 63.48 78.61 87.82 90.32 92.82 96.16 98.76 99.885 101.01 103.14 104.96 105.925 106.89 108.84 110.38 111.31 112.24 113.88 115.46 116.425 117.39 118.98 120.4 121.16 121.92 116.96 107.52 105.175 102.83 100.68 100.095 99.51 98.8 98.13 97.72 94.47 91.22 73.3 64.56 62.315 60.07 57.09 54.92 53.975 53.03 51.58 50.1 49.745 49.39 48.55 47.71 51.045 54.38 58.61 60.62 61.175 61.73 62.33 62.8 62.935 63.07 63.27 63.41 63.44 63.47 63.52 63.53 63.52 63.51 63.49 63.41 63.38 63.35 63.25 63.15 63.11 63.07 62.98 62.91 62.86 62.81 62.75 62.75 62.75 62.75 62.75 62.75 65.27 82.5 89.92 92.01 94.1 97.14 99.63 100.795 101.96 103.95 105.88 106.8 107.72 109.49 111.13 112.005 112.88 114.4 115.28 116.16 117.81 119.33 120.04 120.75 122.56 115.46 111.105 106.75 102.49 100.35 99.865 99.38 98.59 97.99 94.485 90.98 81.905 72.83 64.48 59.99 58.58 57.17 54.99 53.2 52.38 51.56 50.22 49.41 48.8333333333333 48.2566666666667 47.68 51.685 55.69 59.18 60.93 61.42 61.91 62.53 62.91 63.05 63.19 63.41 63.51 63.55 63.59 63.6 63.62 63.62 63.62 63.54 63.49 63.445 63.4 63.34 63.25 63.205 63.16 63.08 62.97 62.93 62.89 62.89 62.89 62.89 62.89 62.89 65.46 80.51 84.725 88.94 93.62 96.75 98.035 99.32 101.45 103.63 104.595 105.56 107.55 109.2 110.095 110.99 112.95 114.77 115.515 116.26 117.83 119.39 120.095 120.8 122.46 117.515 112.57 105.32 101.98 101.165 100.35 99.42 99.09 98.76 98.07 94.685 91.3 73.15 64.6 62.39 60.18 57.22 55.01 54.1 53.19 51.63 50.2 49.81 49.42 48.8966666666667 48.3733333333333 47.85 55.76 59.27 60.11 60.95 61.95 62.52 62.725 62.93 63.21 63.38 63.455 63.53 63.6 63.64 63.64 63.64 63.62 63.61 63.585 63.56 63.48 63.41 63.35 63.29 63.21 63.15 63.11 63.07 63 62.99 62.99 62.99 62.99 62.99 65.96 73.38 80.8 90.16 93.71 95.625 97.54 99.95 101.65 102.725 103.8 105.84 107.63 108.495 109.36 111.31 112.91 113.86 114.81 116.25 117.8 118.565 119.33 120.92 121.67 122.42 112.51 105.24 103.555 101.87 100.27 99.29 98.97 98.65 98.06 90.9 81.89 72.88 64.4 60.09 58.615 57.14 54.87 53.2 52.365 51.53 50.22 49.42 48.9033333333333 48.3866666666667 47.87 51.805 55.74 59.29 60.26 61.23 61.97 62.59 62.795 63 63.28 63.47 63.6 63.65 63.7 63.72 63.74 63.735 63.73 63.68 63.63 63.595 63.56 63.48 63.4 63.35 63.3 63.25 63.16 63.13 63.1 63.07 63.07 63.07 63.07 63.07 63.99 71.55 79.11 88.37 93.33 94.995 96.66 99.66 101.5 102.56 103.62 105.58 107.44 108.28 109.12 110.99 112.73 113.72 114.71 116.27 117.92 118.7 119.48 120.59 121.435 122.28 112.12 105 103.39 101.78 100.14 99.25 98.9 98.55 98.02 94.57 91.12 73.01 64.48 60.09 58.64 57.19 55.04 53.19 52.355 51.52 50.22 49.8 49.38 48.78 48.18 47.58 55.42 59.07 59.96 60.85 61.83 62.45 62.675 62.9 63.16 63.35 63.51 63.54 63.57 63.65 63.65 63.65 63.65 63.62 63.6 63.58 63.51 63.44 63.39 63.34 63.28 63.23 63.195 63.16 63.09 63.03 63.03 63.03 63.03 63.03 63.03 63.89 79.02 83.69 88.36 93.29 96.61 97.92 99.23 101.4 103.54 104.545 105.55 107.34 109.18 110.105 111.03 112.73 114.3 115.165 116.03 117.6 119.25 119.965 120.68 122.44 117.79 108.06 105.63 103.2 101.66 100.16 99.3 98.97 98.64 98.04 91.54 82.52 73.5 64.74 60.16 58.705 57.25 55.08 53.2 52.45 51.7 50.23 49.49 48.93 48.37 47.81 51.75 55.69 59.25 60.95 61.44 61.93 62.59 62.98 63.13 63.28 63.47 63.6 63.655 63.71 63.74 63.78 63.77 63.76 63.71 63.69 63.655 63.62 63.53 63.47 63.43 63.39 63.34 63.27 63.235 63.2 63.15 63.15 63.15 63.15 63.15 63.15 64.26 79.37 88.6 91.09 93.58 96.87 99.54 100.685 101.83 103.66 105.76 106.61 107.46 109.37 111.31 112.15 112.99 114.58 116.27 117.055 117.84 119.39 120.93 121.35 121.77 111.37 108.015 104.66 101.64 100.12 99.69 99.26 98.64 97.98 94.74 91.5 73.44 64.78 62.525 60.27 57.3 55.08 54.345 53.61 52 50.57 50.145 49.72 48.8433333333333 47.9666666666667 47.09 56.61 57.94 59.27 61.01 62.17 62.445 62.72 63.13 63.33 63.53 63.61 63.69 63.75 63.785 63.82 63.84 63.82 63.815 63.81 63.78 63.72 63.67 63.57 63.545 63.52 63.45 63.415 63.38 63.32 63.25 63.25 63.25 63.25 63.25 63.25 67.41 82.07 85.94 89.81 94.29 97.44 98.72 100 102.25 104.31 105.385 106.46 108.2 110.18 110.91 111.64 113.38 115.05 115.865 116.68 118.24 119.75 120.52 121.29 122.4 112.31 105.2 103.535 101.87 100.31 99.43 99.06 98.69 98.14 94.845 91.55 73.4 69.105 64.81 60.29 57.42 56.305 55.19 53.41 51.92 51.155 50.39 49.62 48.7766666666667 47.9333333333333 47.09 54.46 56.54 58.62 60.64 61.71 62.045 62.38 62.84 62.98 63.12 63.37 63.52 63.62 63.665 63.71 63.72 63.74 63.725 63.71 63.65 63.62 63.58 63.54 63.48 63.44 63.405 63.37 63.32 63.24 63.24 63.2 63.2 63.2 63.2 63.2 64.42 72.005 79.59 89.94 94.5 96.01 97.52 100.01 102.15 103.22 104.29 106.28 108.27 109.135 110 111.67 113.34 114.155 114.97 116.54 118.15 118.97 119.79 121.27 121.185 121.1 110.5 105.23 101.88 101.1 100.32 99.38 98.96 98.54 97.95 94.675 91.4 73.37 64.7 62.525 60.35 57.5 55.23 54.32 53.41 51.87 50.43 50.105 49.78 48.8766666666667 47.9733333333333 47.07 55.57 57.31 59.05 60.81 61.77 62.09 62.41 62.82 63.11 63.23 63.35 63.47 63.57 63.64 63.64 63.64 63.65 63.67 63.64 63.61 63.57 63.5 63.47 63.44 63.36 63.3 63.275 63.25 63.17 63.12 63.12 63.12 63.12 63.12 63.12 63.81 81.38 85.445 89.51 94.18 95.76 97.34 99.79 102.13 103.79 104.8 105.81 108.01 108.915 109.82 111.46 113.19 114.91 115.61 116.31 118.25 119.73 120.495 121.26 121.57 116.335 111.1 104.48 101.54 100.825 100.11 99.23 98.61 98.33 98.05 91.81 82.74 73.67 64.92 60.52 59.035 57.55 55.35 53.42 52.545 51.67 50.48 49.67 49.0966666666667 48.5233333333333 47.95 51.925 55.9 59.4 61.13 61.605 62.08 62.72 63.12 63.27 63.42 63.61 63.76 63.82 63.88 63.92 63.98 63.965 63.95 63.94 63.9 63.86 63.82 63.78 63.69 63.655 63.62 63.58 63.5 63.475 63.45 63.41 63.41 63.41 63.41 63.41 63.41 65.07 82.64 90.23 92.495 94.76 97.69 100.24 101.41 102.58 104.53 106.5 107.295 108.09 110.21 112.03 112.855 113.68 115.3 116.93 117.675 118.42 120.11 121.5 122.34 117.255 112.17 105.16 101.97 101.29 100.61 99.68 99.02 98.685 98.35 95.22 92.09 74.13 65.37 60.66 59.175 57.69 55.52 54.6 53.68 52.08 50.71 50.355 50 48.85 48.31 47.77 55.6 57.39 59.18 60.93 61.95 62.245 62.54 62.98 63.28 63.385 63.49 63.65 63.73 63.77 63.81 63.84 63.82 63.82 63.82 63.78 63.72 63.7 63.68 63.59 63.56 63.53 63.5 63.42 63.38 63.38 63.34 63.34 63.34 63.34 63.34 65.28 80.5 84.84 89.18 94.08 97.32 98.63 99.94 102.23 104.25 105.2 106.15 108.09 109.88 110.81 111.74 113.39 115.3 115.925 116.55 118.08 119.77 120.515 121.26 121.49 110.79 107.66 104.53 101.66 100.29 99.85 99.41 98.78 98.19 94.865 91.54 73.7 69.475 65.25 60.83 57.93 56.85 55.77 53.96 52.36 51.58 50.8 50.22 49.12 48.77 48.42 48.07 55.8 59.25 60.11 60.97 61.91 62.54 62.745 62.95 63.26 63.48 63.545 63.61 63.72 63.76 63.785 63.81 63.81 63.78 63.77 63.76 63.71 63.64 63.625 63.61 63.53 63.51 63.48 63.45 63.38 63.37 63.37 63.37 63.37 63.37 63.37 67.73 82.46 90.28 92.18 94.08 97.28 99.71 101.12 102.53 104.15 106.09 107.06 108.03 109.83 111.69 112.495 113.3 115.03 116.68 117.435 118.19 119.86 121.31 121.235 121.16 110.6 104.41 103.04 101.67 100.29 99.47 99.12 98.77 98.13 94.945 91.76 74.08 65.52 63.285 61.05 58.03 55.79 54.905 54.02 52.58 51.21 50.605 50 49.27 49.6166666666667 49.9633333333333 50.31 56.95 59.88 60.605 61.33 62.23 62.8 62.98 63.16 63.46 63.63 63.71 63.79 63.88 63.93 63.955 63.98 63.96 63.96 63.94 63.92 63.85 63.81 63.765 63.72 63.68 63.63 63.595 63.56 63.5 63.48 63.48 63.48 63.48 63.48 64.78 72.395 80.01 89.14 94.01 95.63 97.25 99.88 102.31 103.335 104.36 106.28 108.12 109.15 110.18 111.78 113.39 114.265 115.14 116.78 118.31 119.07 119.83 121.39 121.18 115.805 110.43 104.33 102.44 100.63 100.135 99.64 99.02 98.36 94.9 91.44 82.645 73.85 65.52 60.99 59.535 58.08 55.99 54.24 52.72 52.1 51.48 50.31 49.62 49.8333333333333 50.0466666666667 50.26 53.565 56.87 59.79 61.31 61.735 62.16 62.75 63.12 63.255 63.39 63.6 63.71 63.765 63.82 63.89 63.92 63.93 63.94 63.9 63.88 63.85 63.805 63.76 63.72 63.65 63.625 63.6 63.56 63.49 63.47 63.47 63.47 63.47 63.47 63.47 66.29 83.61 87.305 91 95.21 98.21 99.365 100.52 102.83 104.9 105.835 106.77 108.83 110.2 111.115 112.03 113.66 115.26 116.135 117.01 118.47 120.07 120.905 121.74 119.48 109.13 104.46 103.025 101.59 100.22 99.17 98.9 98.63 98.11 94.68 91.25 73.72 65.38 63.185 60.99 58.15 56.04 55.1 54.16 52.77 51.39 50.805 50.22 49.53 49.1866666666667 48.8433333333333 48.5 56.18 59.58 61.25 61.72 62.19 62.8 63.21 63.36 63.51 63.7 63.84 63.895 63.95 64 64.05 64.065 64.08 64.04 64.02 64 63.98 63.92 63.84 63.81 63.78 63.74 63.69 63.66 63.63 63.61 63.61 63.61 63.61 63.61 68.39 75.61 82.83 90.49 94.99 96.595 98.2 100.57 102.87 103.935 105 106.98 108.83 109.64 110.45 112.35 113.9 114.79 115.68 117.23 118.81 119.63 120.45 121.9 120.55 110.03 107.09 104.15 101.9 100.37 99.66 98.95 98.64 98.33 94.975 91.62 74.04 69.845 65.65 61.29 58.45 57.355 56.26 54.53 52.9 52.215 51.53 50.21 49.64 49.2533333333333 48.8666666666667 48.48 56.02 57.72 59.42 61.13 62.1 62.395 62.69 63.13 63.42 63.525 63.63 63.8 63.88 63.98 63.995 64.01 64 64.01 63.985 63.96 63.94 63.88 63.845 63.81 63.78 63.74 63.715 63.69 63.64 63.62 63.62 63.62 63.62 63.62 63.62 68.79 83.07 90.87 92.98 95.09 98.32 100.68 101.58 102.48 104.48 106.69 107.63 108.57 110.2 112.06 113.83 114.685 115.54 116.99 118.71 119.555 120.4 121.76 119.47 114.35 109.23 104.64 101.71 101.015 100.32 99.67 98.99 98.36 94.5833333333333 90.8066666666667 87.03 71.64 64.59 62.645 60.7 57.91 55.87 55.075 54.28 52.76 51.63 50.99 50.35 49.67 49.2833333333333 48.8966666666667 48.51 56.04 59.43 60.29 61.15 62.08 62.7 62.91 63.12 63.4 63.63 63.71 63.79 63.88 63.98 63.985 63.99 64.02 64.01 63.995 63.98 63.95 63.89 63.82 63.805 63.79 63.73 63.69 63.66 63.63 63.61 63.61 63.61 63.61 63.61 63.61 66.66 81.68 90.15 92.39 94.63 97.91 100.35 101.53 102.71 104.79 106.75 107.66 108.57 110.35 112.19 113.025 113.86 115.46 117.17 118.77 119.575 120.38 121.91 120.71 115.445 110.18 106.265 102.35 100.58 99.68 99.32 98.96 98.37 95.135 91.9 83.11 74.32 65.83 61.33 58.66 57.595 56.53 54.63 53.06 52.4 51.74 50.57 50 49.54 49.08 48.62 55.13 57.345 59.56 61.21 62.17 62.42 62.67 63.11 63.45 63.56 63.67 63.86 63.98 64.01 64.04 64.1 64.1 64.1 64.07 64.07 64.04 64.01 63.98 63.91 63.85 63.835 63.82 63.76 63.71 63.71 63.68 63.68 63.68 63.68 63.68 67.89 74.055 80.22 89.32 94.16 95.85 97.54 100.23 102.35 103.42 104.49 106.44 108.45 110.25 111.13 112.01 113.64 115.32 116.145 116.97 118.67 120.04 120.75 121.46 122.47 112.42 105.3 103.685 102.07 100.45 99.6 99.295 98.99 98.42 95.245 92.07 74.45 70.305 66.16 61.55 58.66 57.61 56.56 54.65 53.21 52.515 51.82 50.67 50 49.5933333333333 49.1866666666667 48.78 56.4 58.065 59.73 61.09 62.3 62.6 62.9 63.3 63.61 63.685 63.76 63.94 64.05 64.09 64.13 64.2 64.19 64.2 64.19 64.18 64.12 64.08 64.055 64.03 64 63.96 63.93 63.9 63.85 63.83 63.83 63.83 63.83 63.83 63.83 66.53 81.55 90.15 92.455 94.76 98.02 100.51 101.715 102.92 104.95 106.86 107.82 108.78 110.58 112.42 113.245 114.07 115.68 117.37 118.11 118.85 120.19 121.72 121.44 116.13 110.82 104.62 101.74 101.055 100.37 99.52 98.89 98.58 98.27 91.45 74.32 65.89 63.75 61.61 58.77 56.65 55.905 55.16 53.58 52.01 50.87 50.55 50.23 49.77 49.31 48.85 56.37 58.03 59.69 61.37 62.28 62.645 63.01 63.34 63.61 63.84 63.9 63.96 64.1 64.16 64.175 64.19 64.23 64.2 64.195 64.19 64.16 64.09 64.08 64.07 64.02 63.95 63.94 63.93 63.85 63.84 63.84 63.84 63.84 63.84 63.84 68.93 83.34 86.575 89.81 94.74 97.84 100.27 101.46 102.65 104.67 106.68 107.665 108.65 110.53 112.19 113.065 113.94 115.34 117 118.58 119.31 120.04 121.74 121.23 115.88 110.53 104.36 101.61 100.23 99.72 99.375 99.03 98.46 95.275 92.09 74.51 70.25 65.99 61.59 58.86 57.76 56.66 54.81 53.2 52.575 51.95 50.85 50 49.6066666666667 49.2133333333333 48.82 56.29 57.945 59.6 61.25 62.01 62.35 62.69 63.13 63.46 63.57 63.68 63.84 63.98 64.005 64.03 64.11 64.11 64.115 64.12 64.1 64.07 64.045 64.02 63.96 63.9 63.89 63.88 63.82 63.78 63.78 63.75 63.75 63.75 63.75 63.75 63.75 67.42 82.24 90.44 92.71 94.98 97.46 100.12 102.54 103.565 104.59 106.52 108.35 109.36 110.37 112.03 113.83 114.47 115.11 116.72 118.38 119.245 120.11 121.55 121.44 110.79 108.13 105.47 102.11 100.82 99.77 99.415 99.06 98.42 95.13 91.84 74.38 70.23 66.08 62.5 59.34 57.14 56.225 55.31 53.69 52.36 51.68 51 50 50.33 50.66 50.99 54.205 57.42 60.35 61.57 62.5 62.81 63.12 63.62 63.88 63.99 64.1 64.19 64.32 64.345 64.37 64.42 64.45 64.44 64.43 64.42 64.38 64.3 64.285 64.27 64.22 64.18 64.17 64.16 64.09 64.04 64.04 64.04 64.04 64.04 64.04 64.04 65.57 76.26 86.95 93.02 94.915 96.81 99.03 101.55 102.65 103.75 105.82 107.73 108.855 109.98 111.08 112.73 114.4 115.085 115.77 117.83 118.67 120.24 121.06 121.88 120.61 110.08 104.15 102.82 101.49 100.18 99.38 98.8 98.49 98.18 91.71 83.17 74.63 66.24 61.73 60.295 58.86 57.2 55.35 53.75 53.065 52.38 51.15 50 50.26 50.52 50.78 51.04 57.49 60.35 61.07 61.79 62.65 63.12 63.52 63.68 63.84 64.05 64.21 64.275 64.34 64.39 64.43 64.435 64.44 64.43 64.42 64.395 64.37 64.31 64.28 64.22 64.21 64.2 64.17 64.12 64.12 64.09 64.09 64.09 64.09 64.09 64.84 80.17 84.77 89.37 94.4 97.81 99.12 100.43 102.76 104.44 105.455 106.47 108.4 110.35 111.94 112.885 113.83 115.12 116.69 117.455 118.22 119.88 121.51 122.31 117.26 112.21 105.16 101.92 100.7 100.235 99.77 99.1 98.49 95.21 91.93 83.22 74.51 66.24 62.53 59.51 58.39 57.27 55.43 53.82 52.76 52.13 51.5 50.35 48.38 49.62 50.86 54.105 57.35 59.92 61.59 62.08 62.57 63.16 63.6 63.91 63.995 64.08 64.27 64.38 64.415 64.45 64.51 64.52 64.52 64.52 64.52 64.47 64.45 64.415 64.38 64.34 64.3 64.25 64.23 64.21 64.16 64.16 64.16 64.16 64.16 64.16 69.28 83.63 86.85 90.07 94.9 98.19 100.68 101.88 103.08 104.71 106.84 108.72 109.535 110.35 111.88 113.64 114.44 115.24 116.88 118.63 119.83 120.665 121.5 122.49 112.62 105.3 103.68 102.06 100.48 99.59 99.345 99.1 98.5 95.265 92.03 74.86 66.27 64.04 61.81 59.55 57.17 55.35 54.57 53.79 52.46 51.21 50.635 50.06 49.7166666666667 49.3733333333333 49.03 55.49 59.43 60.4 61.37 62.43 63.09 63.315 63.54 63.85 64.1 64.26 64.31 64.36 64.47 64.48 64.5 64.52 64.52 64.48 64.47 64.46 64.42 64.37 64.355 64.34 64.27 64.26 64.225 64.19 64.14 64.14 64.14 64.14 64.14 64.14 70.23 84.28 90.59 92.91 95.23 98.42 100.8 101.99 103.18 105.28 107.22 108.185 109.15 110.94 112.77 113.615 114.46 116.2 117.97 118.7 119.43 120.94 122.31 118.445 114.58 106.17 102.37 101.445 100.52 99.56 98.87 98.23 98.045 97.86 91.74 74.32 65.93 63.71 61.49 58.57 56.56 55.575 54.59 53.37 52 51.355 50.71 50.11 49.7266666666667 49.3433333333333 48.96 56.61 59.99 60.83 61.67 62.61 63.25 63.68 63.82 63.96 64.2 64.32 64.375 64.43 64.53 64.55 64.57 64.59 64.6 64.56 64.555 64.55 64.48 64.43 64.405 64.38 64.35 64.3 64.26 64.225 64.19 64.19 64.19 64.19 64.19 64.19 69.36 83.84 87.63 91.42 95.74 98.28 100.91 101.98 103.05 105.24 107.26 108.245 109.23 110.89 112.75 113.585 114.42 116.16 117.68 118.515 119.35 120.8 121.61 122.42 114.52 106.3 102.55 101.655 100.76 99.93 99.29 98.98 98.67 98.14 91.86 74.38 70.175 65.97 61.59 58.75 56.65 55.74 54.83 53.37 52.18 51.595 51.01 50.28 50.5533333333333 50.8266666666667 51.1 57.66 60.12 60.965 61.81 62.79 63.39 63.6 63.81 64.12 64.32 64.41 64.5 64.6 64.64 64.67 64.7 64.72 64.72 64.715 64.71 64.66 64.6 64.56 64.53 64.5 64.48 64.44 64.41 64.38 64.35 64.35 64.35 64.35 64.35 64.35 70.47 84.44 90.73 93.085 95.44 98.55 101.21 102.3 103.39 105.42 107.37 108.37 109.37 111.11 112.86 113.755 114.65 115.93 117.63 119.2 119.945 120.69 122.45 112.31 108.745 105.18 101.91 100.57 100.125 99.68 99.04 98.42 95.235 92.05 83.295 74.54 66.04 62.37 60.795 59.22 57.04 55.16 54.385 53.61 52.13 50.92 50.26 49.8366666666667 49.4133333333333 48.99 56.68 58.39 60.1 61.77 62.56 62.915 63.27 63.7 64.02 64.145 64.27 64.42 64.55 64.585 64.62 64.67 64.7 64.69 64.685 64.68 64.66 64.6 64.575 64.55 64.51 64.46 64.445 64.43 64.38 64.34 64.31 64.31 64.31 64.31 64.31 64.31 65.17 80.45 89.76 92.27 94.78 98.18 100.85 102.99 104.065 105.14 106.69 108.64 109.52 110.4 112.31 114.04 114.885 115.73 117.37 119 120.26 121.06 121.86 121.35 112.69 105.37 102.05 101.305 100.56 99.65 99.06 98.71 98.36 94.855 91.35 74.01 65.81 63.71 61.61 58.68 56.95 55.19 54.375 53.56 52.28 51.55 50.82 50 49.185 48.37 51.91 55.45 59.53 61.47 62.005 62.54 63.2 63.67 63.99 64.075 64.16 64.36 64.5 64.54 64.58 64.63 64.67 64.665 64.66 64.64 64.61 64.59 64.56 64.53 64.48 64.44 64.41 64.38 64.36 64.3 64.29 64.29 64.29 64.29 64.29 64.29 69.67 83.88 87.71 91.54 95.11 98.41 100.95 102.115 103.28 105.45 107.28 108.26 109.24 111.06 112.84 113.505 114.17 115.93 117.54 118.96 119.765 120.57 122.44 119.24 114.155 109.07 103.79 101.43 100.81 100.19 99.46 98.8 98.26 95.145 92.03 74.59 66.15 61.63 60.29 58.95 56.69 55.25 54.465 53.68 52.3 50.78 50.39 50 49.585 49.17 52.4 55.63 59.6 61.45 61.985 62.52 63.2 63.63 63.96 64.075 64.19 64.35 64.47 64.5 64.53 64.6 64.63 64.63 64.63 64.63 64.56 64.55 64.54 64.51 64.45 64.44 64.43 64.38 64.34 64.315 64.29 64.29 64.29 64.29 64.29 64.29 68.32 83.12 91.1 93.37 95.64 98.79 101.23 102.325 103.42 105.23 107.23 108.13 109.03 110.94 112.64 114.34 115.135 115.93 117.64 119.28 120.135 120.99 121.29 116.92 112.55 105.37 102.02 101.255 100.49 99.63 98.94 98.715 98.49 91.69 82.945 74.2 65.81 62.23 60.695 59.16 56.95 55.01 53.56 52.9 52.24 51.12 50.03 49.7133333333333 49.3966666666667 49.08 52.865 56.65 60.03 61.67 62.47 62.805 63.14 63.59 63.92 64.04 64.16 64.32 64.46 64.49 64.52 64.58 64.61 64.6 64.6 64.6 64.55 64.53 64.5 64.47 64.43 64.38 64.34 64.31 64.28 64.23 64.23 64.23 64.23 64.23 64.23 69.97 77.03 84.09 91.62 95.88 97.125 98.37 101.04 103.26 104.335 105.41 107.29 109.15 110.07 110.99 112.82 114.59 116.17 116.915 117.66 119.06 120.65 121.535 122.42 119.98 109.64 104.06 102.815 101.57 100.52 99.86 99.2 98.55 95.29 92.03 74.59 70.375 66.16 61.65 58.68 57.645 56.61 54.83 53.38 52.695 52.01 50.82 50 49.4566666666667 48.9133333333333 48.37 56.71 60.1 60.805 61.51 62.73 63.24 63.47 63.7 64.04 64.28 64.36 64.44 64.58 64.63 64.66 64.69 64.72 64.7 64.7 64.68 64.66 64.63 64.56 64.54 64.52 64.5 64.45 64.42 64.39 64.36 64.36 64.36 64.36 64.36 64.36 69.69 84 87.81 91.62 95.88 98.41 99.74 101.07 103.3 105.52 106.465 107.41 109.26 111.15 112.51 113.33 114.15 115.79 117.43 118.275 119.12 120.76 121.685 122.61 112.71 106.53 104.575 102.62 100.77 99.83 99.12 98.83 98.54 94.895 91.25 74.04 65.94 64.165 62.39 59.31 57.02 55.19 54.4 53.61 52.5 51.2 50.65 50.1 49.7733333333333 49.4466666666667 49.12 56.65 59.99 60.82 61.65 62.62 63.23 63.425 63.62 63.9 64.12 64.29 64.355 64.42 64.51 64.56 64.575 64.59 64.56 64.56 64.55 64.54 64.48 64.45 64.42 64.39 64.36 64.31 64.27 64.25 64.23 64.23 64.23 64.23 64.23 64.23 70.56 84.39 90.6 92.895 95.19 98.57 101.09 102.22 103.35 105.37 107.53 108.41 109.29 110.79 112.58 114.15 115.04 115.93 117.54 119.16 119.945 120.73 122.65 118.75 114.85 106.46 102.56 100.74 100.235 99.73 99.02 98.46 95.085 91.71 83.065 74.42 65.91 61.55 60.105 58.66 56.5 54.96 54.19 53.42 52.12 50.9 50.45 50 50.445 50.89 54.22 57.55 60.07 61.77 62.265 62.76 63.35 63.81 63.95 64.09 64.32 64.48 64.58 64.63 64.68 64.71 64.74 64.73 64.72 64.71 64.69 64.66 64.63 64.58 64.55 64.525 64.5 64.47 64.43 64.38 64.38 64.38 64.38 64.38 64.38 65.3 80.41 85.125 89.84 94.8 98.17 99.52 100.87 102.72 104.74 106.77 107.745 108.72 110.53 112.24 113.14 114.04 115.64 117.01 118.02 119.03 120.29 121.87 121.4 116.07 110.74 104.55 101.71 100.37 99.955 99.54 99 98.45 95.2 91.95 74.7 67.36 64.85 62.34 59.36 57.1 56.105 55.11 53.68 52.21 51.595 50.98 50.1 49.7433333333333 49.3866666666667 49.03 56.6 58.305 60.01 61.67 62.64 63.17 63.385 63.6 64 64.22 64.28 64.34 64.48 64.54 64.575 64.61 64.63 64.62 64.62 64.605 64.59 64.54 64.5 64.475 64.45 64.42 64.38 64.35 64.32 64.3 64.3 64.3 64.3 64.3 64.3 70.75 84.59 91.79 93.595 95.4 98.67 101.06 102.245 103.43 105.51 107.34 108.4 109.46 111.06 112.8 114.29 115.14 115.99 117.68 119.25 120.05 120.85 122.47 114.21 110.13 106.05 102.35 100.58 100.13 99.68 99.07 98.44 94.955 91.47 82.74 74.01 65.7 62.22 59.29 58.155 57.02 55.05 53.59 52.92 52.25 50.96 50 50.27 50.54 50.81 53.64 56.47 59.94 61.65 62.63 62.945 63.26 63.7 63.98 64.1 64.22 64.39 64.5 64.53 64.56 64.61 64.62 64.66 64.64 64.62 64.6 64.56 64.535 64.51 64.46 64.42 64.395 64.37 64.34 64.28 64.28 64.28 64.28 64.28 64.28 69.05 76.315 83.58 91.37 95.8 97.375 98.95 100.91 103.28 105.21 106.175 107.14 109.18 111.01 111.895 112.78 114.38 116.27 117.015 117.76 118.96 120.64 121.545 122.45 119.67 109.39 103.92 101.48 100.88 100.28 99.5 98.98 98.7 98.42 91.59 74.25 70.16 66.07 61.61 58.82 57.715 56.61 55.23 53.68 52.94 52.2 51 50.26 49.86 49.46 49.06 56.65 58.34 60.03 61.71 62.66 62.935 63.21 63.65 63.96 64.22 64.29 64.36 64.51 64.59 64.605 64.62 64.67 64.66 64.65 64.64 64.62 64.58 64.54 64.51 64.48 64.45 64.39 64.37 64.35 64.31 64.31 64.31 64.31 64.31 64.31 68.49 83.06 91.25 93.425 95.6 98.14 100.88 101.995 103.11 105.25 107.16 108.16 109.16 111.03 112.8 114.5 115.175 115.85 117.5 119.06 119.785 120.51 122.45 119.19 109.05 106.42 103.79 101.35 100.18 99.745 99.31 98.75 98.19 91.35 82.67 73.99 67.11 62.08 60.665 59.25 57.05 55.23 53.63 52.905 52.18 51.19 50.08 49.7766666666667 49.4733333333333 49.17 52.915 56.66 60.01 61.65 62.135 62.62 63.24 63.63 63.76 63.89 64.12 64.3 64.375 64.45 64.5 64.56 64.58 64.58 64.58 64.58 64.53 64.515 64.5 64.44 64.39 64.375 64.36 64.3 64.28 64.28 64.25 64.25 64.25 64.25 64.25 57.5 54.36 51.22 48.34 46.95 46.33 45.71 44.59 43.76 42.99 42.675 42.36 42.03 41.7 41.37 41.04 44.42 46.48 47.35 47.89 48.065 48.24 48.5 48.75 48.88 49 49.08 49.15 49.175 49.2 49.23 49.23 49.23 49.21 49.2 49.15 49.14 49.98 50.82 50.37 50.16 50.09 50.05 50.04 50.05 50.05 50.05 50.05 50.05 50.05 50.09 50.09 50.09 50.095 50.1 50.1 50.1 50.1 50.1 50.1 50.1 50.11 50.11 50.1 50.11 50.1 50.1 50.1 50.1 50.1 50.1 50.09 50.08 50.08 50.06 50.06 50.06 50.06 50.06 50.06 50.06 50.06 50.03 50.02 50.02 49.26 49.23 49.23 49.23 49.23 49.23 49.23 49.23 49.18 49.17 49.18 49.17 49.14 49.14 49.14 49.14 49.14 49.14 49.14 49.09 49.13 49.17 49.2 49.21 49.24 49.24 49.24 49.24 49.24 49.24 49.46 49.59 49.67 49.71 49.75 49.82 49.82 49.82 49.82 49.82 49.82 50.87 50.98 51.06 51.105 51.15 51.21 51.21 51.21 51.21 51.21 51.21 51.57 51.74 51.88 51.92 51.96 52.08 52.08 52.08 52.08 52.08 52.08 52.48 52.67 52.83 52.87 52.91 53.05 53.05 53.05 53.05 53.05 53.05 53.49 53.7 53.85 53.905 53.96 54.06 54.06 54.06 54.06 54.06 54.06 54.59 54.81 54.98 55.03 55.08 55.22 55.22 55.22 55.22 55.22 55.22 55.8 55.99 56.15 56.23 56.31 56.45 56.45 56.45 56.45 56.45 56.45 56.97 57.22 57.37 57.52 57.58 57.64 57.64 57.64 57.64 57.64 57.64 58.26 58.48 58.66 58.84 58.885 58.93 58.93 58.93 58.93 58.93 58.93 59.55 59.75 59.92 60.09 60.145 60.2 60.2 60.2 60.2 60.2 60.2 60.76 60.95 61.09 61.23 61.3 61.37 61.37 61.37 61.37 61.37 61.37 61.79 61.97 62.13 62.17 62.21 62.34 62.34 62.34 62.34 62.34 62.34 62.81 62.99 63.11 63.18 63.25 63.38 63.38 63.38 63.38 63.38 63.38 63.8 63.92 64.01 64.1 64.19 64.29 64.29 64.29 64.29 64.29 64.29 64.78 64.93 64.99 65.05 65.2 65.33 65.33 65.33 65.33 65.33 65.33 65.79 65.96 66.03 66.1 66.21 66.31 66.31 66.31 66.31 66.31 66.31 66.8 66.99 67.045 67.1 67.25 67.37 67.37 67.37 67.37 67.37 67.37 67.8 67.98 68.14 68.215 68.29 68.43 68.43 68.43 68.43 68.43 68.43 68.86 69.03 69.105 69.18 69.28 69.38 69.38 69.38 69.38 69.38 69.38 69.87 70.03 70.11 70.19 70.29 70.41 70.41 70.41 70.41 70.41 70.41 70.91 71.08 71.23 71.305 71.38 71.44 71.44 71.44 71.44 71.44 71.44 71.91 72.08 72.16 72.245 72.33 72.44 72.44 72.44 72.44 72.44 72.44 72.94 73.06 73.22 73.295 73.37 73.47 73.47 73.47 73.47 73.47 73.47 73.92 74.11 74.21 74.38 74.435 74.49 74.49 74.49 74.49 74.49 74.96 75.025 75.09 75.28 75.39 75.46 75.53 75.53 75.53 75.53 75.53 75.97 76.075 76.18 76.27 76.4 76.465 76.53 76.53 76.53 76.53 76.53 77.03 77.095 77.16 77.32 77.46 77.495 77.53 77.53 77.53 77.53 77.53 77.53 78.09 78.19 78.37 78.53 78.58 78.63 78.63 78.63 78.63 78.63 78.63 79.04 79.27 79.41 79.53 79.61 79.69 79.69 79.69 79.69 79.69 79.69 80.09 80.24 80.39 80.475 80.56 80.65 80.65 80.65 80.65 80.65 80.65 81.1 81.27 81.48 81.55 81.615 81.68 81.68 81.68 81.68 81.68 81.68 82.14 82.29 82.42 82.55 82.605 82.66 82.66 82.66 82.66 82.66 83.15 83.28 83.41 83.47 83.62 83.695 83.77 83.77 83.77 83.77 83.77 84.19 84.285 84.38 84.51 84.67 84.74 84.81 84.81 84.81 84.81 84.81 84.81 85.26 85.42 85.57 85.74 85.785 85.83 85.83 85.83 85.83 85.83 85.83 86.29 86.46 86.61 86.655 86.7 86.84 86.84 86.84 86.84 86.84 86.84 87.34 87.46 87.66 87.735 87.81 87.94 87.94 87.94 87.94 87.94 87.94 88.4 88.54 88.66 88.73 88.8 88.91 88.91 88.91 88.91 88.91 88.91 89.36 89.53 89.625 89.72 89.81 89.89 89.89 89.89 89.89 89.89 89.89 90.44 90.57 90.67 90.77 90.83 90.98 90.98 90.98 90.98 90.98 90.98 91.42 91.59 91.78 91.82 91.86 92 92 92 92 92 92 92.38 92.59 92.72 92.815 92.91 93.06 93.06 93.06 93.06 93.06 93.06 93.55 93.73 93.825 93.92 93.93 94.1 94.1 94.1 94.1 94.1 94.1 94.57 94.74 94.84 94.925 95.01 95.13 95.13 95.13 95.13 95.13 95.13 95.54 95.76 95.82 95.88 96.06 96.16 96.16 96.16 96.16 96.16 96.16 96.64 96.76 96.815 96.87 97.06 97.14 97.14 97.14 97.14 97.14 97.14 97.56 97.82 97.91 98 98.05 98.2 98.2 98.2 98.2 98.2 98.2 98.65 98.86 98.92 98.98 99.1 99.26 99.26 99.26 99.26 99.26 99.26 99.67 99.86 100.07 100.115 100.16 100.25 100.25 100.25 100.25 100.25 100.25 100.74 100.89 101.07 101.115 101.16 101.28 101.28 101.28 101.28</Tmp2>
<Tmp4>25.4 25.4 25.4 25.4 25.45 25.5 25.5 25.5 25.5 25.5 25.5 25.5 25.5 25.5 25.5 25.45 25.4 25.5 25.5 25.5 25.5 25.5 25.5 25.5 25.5 25.5 25.5 25.5 25.5 25.7 25.5 25.5 25.5 25.5 25.6 25.6 25.6 25.6 25.6 25.6 25.6 25.8 25.85 25.9 26 26 26 26 26 26 26 26 26 26.2 26.1 26 26 26 26 26 26 26 26 26 26 26 26 26 26 26 26 26 26 26 26 26 26 26 26 26 26 26 26 26.1 26.2 26.2 26.2 26.3 26.35 26.4 26.4 26.5 26.45 26.4 26.5 26.5 26.5 26.5 26.5 26.5 26.5 26.5 26.5 26.5 26.5 26.5 26.5 26.5 26.5 26.5 26.5 26.5 26.5 26.5 26.5 26.5 26.5 26.5 26.5 26.5 26.5 26.5 26.5 26.5 26.5 26.5 26.5 26.5 26.5 26.5 26.5 26.7 26.9 26.85 26.8 26.6 26.9 26.9 26.9 26.9 26.8 26.85 26.9 26.9 26.95 27 27 27 27 27 27 27 27 27 26.9 27 27 27 27 27 27 27 27 27 27 27 27 27 27 27 27 27 27 27 27.1 27.1 27.2 27.3 27.3 27.2 27.35 27.5 27.4 27.4 27.45 27.5 27.5 27.5 27.5 27.5 27.5 27.6 27.55 27.5 27.5 27.5 27.5 27.5 27.5 27.5 27.5 27.5 27.5 27.5 27.5 27.5 27.5 27.5 27.5 27.5 27.5 27.5 27.5 27.5 27.5 27.5 27.5 27.5 27.5 27.5 27.55 27.6 27.5 27.8 27.7 27.6 27.8 27.8 27.85 27.9 27.9 27.9 27.9 27.9 28 27.9 27.95 28 27.9 27.95 28 27.9 28 28 28 27.9 27.9 27.9 27.9 27.9 27.9 27.9 27.9 28 28 28 28 28 28 28 28 28 28 28 28 28 28 28 28 28 28 28 28 28 28 28 28 28 28 28 28 28 28 28 28 28 28 28 28 28 28 28 28 28 28 28 28 28 28 28 28 28 28 28 28 28 28 28 28 28 28 28 28 28 28 28 28 28 28 28 28 28 28 28 28.1 28 28 28 28 28 28 28 27.9 28 28 28 28 28 28 28 28 28 28 28 28 28 28 28 28 28 28 27.9 27.8 28 27.7 27.7 27.7 27.5 27.5 27.5 27.5 27.5 27.6 27.7 27.7 27.7 27.8 27.9 27.9 27.9 27.9 27.9 27.9 27.9 28 28 28 28 28 28 28 28 28 28 28 28 28 28 28 28 28 28 28 28 28 28 28 28 28 28 28 28 28 28 28 28 28 28 28 28 28 28 28 28 28 28 28 28 28 28 28 28 28 28 28 28 28 28 28 28 28 28 28 28 28 28 28 28 28 28 28 28 28 28 28 28 28 28 28 28 28 28 28 28 28 28 28 28 28 28 28 28 28 28 28 28 28 28 28 28 28 28 28 28 28 28 28 28 28 28 28 28 28 28 28 28 28 28 28 28 28 28 28 28 28 28 28 28 28 28 28 28 28 28 28 28 28 28 28 28 28 28 28 28 28 28 28 28 28 28 28 28 28 28 28 28 28 28 28 28 28 28 27.9 28 28 28 28 28 28 28 28 28 28 28 28 28 28 28 28 28 28 28 28 28 28 28 28 28 28 28 28 28 28 28 28 28 28 28 28 28 28 28 28 28 28 28 28 28 28 28 28 28 28 28 28 28 28 28 28 28 28 28 28 28 28 27.9 27.95 28 28 28 28 28 28 28 28 28 28 28 28 28 28 28 28 28 28 28 28 28 28 28 28 28 28 28 28 28 28 28 28 28 28 28 28 28 28 28 28 28 28 28 28 28 28 28 28 28 28 28 28 28 28 28 28 28 28 28 28 28 28 28 28 28 28 28 28 28 28 28 28 28 28 28 28 28 28 28 28 28 28 28 28 28 28 28 28 28 28 28 28 28 28 28 28 28 28 28 28 28 28 28 28 28 28 28 28 28 28 28 28 28 28 28 28 28 28 28 28 28 28 28 28 28 28 28 28 27.9 27.95 28 28 28 28 28 28 28 28 28 28 28.1 28.05 28 28 28 28 28 28 28 28 28 28 28 28 28 28 28 28 28 28 28 28 28 28 28 28 28 28 28 28 28 28 28 28 28 28 28 28 28 28 28 28 28 28 28 28 28 28 27.9 27.9 27.9 28 28 28 28 28 28 28 28 28 28 28 28 28 28 28 28 28.05 28.1 28 28 28 28 28 28 28 28 28 28 28 27.95 27.9 28 28 28 28 28 28 28 28 28 28 28 28 28 28 28 28 28 28 28 28 28.1 28 28 28 28 28 28 28 28 28 28 28 28 28 28 28 28 28 28 28.1 28 28 28 28 28 28 28 28 28 28 28 28 28 28 28 28 28 28 28 28 28 28 28 28 28 28 28 28 28 28 28 28 28 28 28 28 28 28 28 28 28 28 28 28 28 28 28 28 28 28 28 28 28 28 28 28 28 28 28 28 28 28 28 28 28 28 28 28 28 28 28 28 28 28 28 28 28 28 28 28 28 28 28 28 28 28 28 28 28 28 28 28 28 28 28 28 28 28 28 28 28 28 28 28 28.05 28.1 28 28 28 28 28 28 28 28 28 28 28 28 28 28 28 28 28 28 28 28 28 28 28 28 28.1 28.05 28 28 28 28 28 28 28 28 28 28 28 28 28 28 28 28 28 28 28 28 28 28 28 28 28 28 28 28 28 28 28 28 28 28 28 28 28 28 28 28 28 28 28 28 28 28 28 28 28 28 28 28 28 28 28 28 28 28 28 28 28 28 28 28 28 28 28 28 28 28 28.2 28.1 28 28 28 28 28 28 28 28 28 28 28 28 28 28 28 28 28 28 28 28 28 28 28 28 28 28 28 28 28 28 28 28 28 28 28 28 28 28 28 28 28 28 28 28 28 28.1 28 28 28 28 28 28 28 28 28 28 28 28 28 28 28 28 28 28 28 28 28 28 28 28 28 28 28 28 28 28 28 28 28 28 28 28 28 28.2 28 28 28 28 28 28 28 28 28 28 28 28 28 28 28 28 28 28 28 28 28 28 28 28 28 28 28 28 28 28 28 28 28 28 28 28 28 28 28 28 28 28 28 28 28 28 28 28 28 28 28 28 28 28 28 28 28 28 28 28 28 28 28 28.1 28.2 28 28 28 28 28 28 28 28 28.1 28.05 28 28 28 28 28 28 28 28 28 28 28 28.1 28 28 28 28 28 28 28 28 28 28 28 28 28 28 28.1 28.2 28 28.1 28.2 28.3 28 28.3 28.3 28.3 28 28 28 28 28 28 28 28.3 28.3 28.25 28.2 28.2 28.25 28.3 28.4 28.3 28.3 28.3 28.3 28.4 28.35 28.3 28.4 28.4 28.3 28.3 28.3 28.3 28.3 28.3 28.3 28.5 28.4 28.3 28.4 28.4 28.3 28.2 28.4 28.3 28.35 28.4 28.3 28.35 28.4 28.1 28 28 28 28 28 28 28 28 28 28.1 28.2 28.3 28.3 28.3 28.3 28.4 28.4 28.4 28.4 28.2 28.25 28.3 28.3 28.2 28.25 28.3 28.4 28.4 28.4 28.4 28.4 28.4 28.4 28.4 28.4 28.5 28.5 28.5 28.5 28.5 28.45 28.4 28.4 28.4 28.4 28.4 28.4 28.4 28.4 28.4 28.5 28.5 28.5 28.5 28.5 28.5 28.5 28.5 28.5 28.5 28.5 28.5 28.5 28.5 28.5 28.5 28.5 28.5 28.5 28.5 28.5 28.5 28.5 28.5 28.5 28.5 28.5 28.5 28.7 28.5 28.5 28.5 28.5 28.5 28.5 28.5 28.5 28.45 28.4 28.5 28.4 28.3 28.5 28.5 28.45 28.4 28.5 28.5 28.5 28.5 28.5 28.5 28.5 28.5 28.5 28.5 28.5 28.5 28.5 28.5 28.5 28.5 28.5 28.5 28.5 28.5 28.5 28.5 28.5 28.5 28.5 28.5 28.5 28.5 28.5 28.5 28.5 28.5 28.5 28.5 28.5 28.5 28.5 28.5 28.5 28.5 28.5 28.5 28.5 28.5 28.5 28.5 28.5 28.5 28.5 28.5 28.5 28.5 28.5 28.5 28.5 28.5 28.5 28.5 28.5 28.5 28.5 28.5 28.7 28.5 28.5 28.5 28.5 28.5 28.5 28.5 28.5 28.5 28.5 28.5 28.6 28.55 28.5 28.5 28.5 28.5 28.5 28.5 28.5 28.5 28.5 28.5 28.5 28.5 28.5 28.5 28.5 28.5 28.5 28.5 28.5 28.5 28.5 28.5 28.5 28.5 28.5 28.5 28.5 28.5 28.5 28.5 28.5 28.5 28.5 28.5 28.5 28.5 28.6 28.7 28.5 28.5 28.6 28.7 28.8 28.8 28.8 28.8 28.8 28.8 28.8 28.7 28.6 28.7 28.75 28.8 28.8 28.8 28.75 28.7 28.8 28.8 28.75 28.7 28.8 28.5 28.7 28.9 28.9 28.8 28.85 28.9 28.9 28.8 28.75 28.7 28.9 28.9 28.9 28.9 29 28.9 28.85 28.8 28.7 28.85 29 28.8 28.6 28.7 28.8 28.7 28.5 28.65 28.8 28.9 29 29 29 29 29 29 29 29 28.8 28.9 29 29 28.9 28.95 29 29 28.9 28.95 29 29 29 29 29 29 29 29 29 29 29 29 29 29 29 29 29 29 29 29 29 29 29 29 29 29 29 29 29 29 29 29 29 29 29 29 29 29 29 29 29 29 29 29 29 29 29 29 29 29 29 29 29 29 29 29 29 29 29 29 29 29 29 29 29 29 29 29 29 29 29 29 29 29 29 29 29 29 29 29 29 29 29 29 29 29 29 29 29 29 29 29 29 29 29 29 29 29 29 29 29 29 29 29 29 29 29 29 29 29 29 29 29 29 29 29.1 29.05 29 29 29 29.1 29.2 29.3 29.3 29.25 29.2 29 29.2 29.2 29.2 29 29.1 29.05 29 29.2 29.1 29.3 29.25 29.2 29.1 29.2 29.25 29.3 29.3 29.35 29.4 29.4 29.2 29.15 29.1 29 29 29.05 29.1 29 29 29 29 29 29 29 29 29 29.2 29.2 29.35 29.5 29.4 29.3 29.3 29.3 29.4 29.4 29.4 29.4 29.4 29.4 29.35 29.3 29.4 29.4 29.45 29.5 29.4 29.5 29.5 29.5 29.5 29.5 29.5 29.5 29.5 29.5 29.5 29.5 29.5 29.5 29.5 29.5 29.4 29.5 29.5 29.5 29.5 29.5 29.5 29.5 29.5 29.5 29.5 29.5 29.5 29.5 29.5 29.5 29.5 29.5 29.5 29.5 29.5 29.5 29.5 29.5 29.5 29.5 29.5 29.5 29.5 29.5 29.5 29.5 29.5 29.5 29.55 29.6 29.5 29.5 29.5 29.5 29.5 29.5 29.5 29.5 29.5 29.5 29.5 29.5 29.5 29.5 29.5 29.5 29.5 29.5 29.5 29.5 29.5 29.5 29.5 29.5 29.5 29.5 29.5 29.5 29.5 29.5 29.5 29.5 29.5 29.5 29.5 29.5 29.5 29.5 29.5 29.5 29.5 29.5 29.5 29.5 29.5 29.5 29.5 29.5 29.5 29.5 29.5 29.5 29.5 29.5 29.5 29.5 29.5 29.5 29.5 29.5 29.5 29.5 29.5 29.5 29.5 29.5 29.5 29.5 29.5 29.5 29.5 29.5 29.5 29.5 29.6 29.5 29.5 29.5 29.5 29.5 29.5 29.5 29.5 29.5 29.5 29.5 29.5 29.5 29.5 29.5 29.5 29.5 29.5 29.5 29.5 29.5 29.5 29.5 29.5 29.5 29.5 29.5 29.5 29.5 29.5 29.5 29.5 29.5 29.5 29.5 29.5 29.5 29.5 29.5 29.5 29.5 29.5 29.6 29.55 29.5 29.6 29.5 29.5 29.5 29.5 29.6 29.7 29.65 29.6 29.6 29.6 29.6 29.6 29.6 29.6 29.5 29.5 29.7 29.7 29.7 29.8 29.5 29.55 29.6 29.8 30 29.9 29.8 29.8 29.7 29.7 29.7 30 29.9 29.9 29.75 29.6 29.9 29.7 29.7 29.7 29.8 29.9 29.9 29.8 29.9 30 30 30 30 29.8 29.6 29.9 29.5 29.6 29.55 29.5 29.6 29.5 29.5 29.5 29.5 29.5 29.5333333333333 29.5666666666667 29.6 29.8 29.8 29.8 30 30 29.9 29.8 30 29.7 29.85 30 30 30 29.9 29.8 29.9 29.95 30 30 29.9 29.95 30 30 30 30 30 30 30 30 30 30 30 30 30 30 30 30 30 30 30 30 30 30 30 30 30 30 30 30 30 30 30 30 30 30 30 30 30 30 30 30 30 30 30 30 30 30 30 30 30 30 30 30 30 29.9 29.7 29.7 29.7 30 30 30 30 30 30 30 30 30 30 30 30 30 30 30 30 30 30 30 30 30 30 30 30 30 30 30 30 30 30 30 30 30 30 30 30 30 30 30 30 30 30 30 30 30 30 30 30 30 30 30 30 30 30 30 30 30 30 30 30 30 30 30 30 30 30 30 30 30 30 30 30 30 30 30 30 30 30 30 30 30 30 30 30 30 30 30 30 30 30 30 30 30 30 30 30.1 30.05 30 30 30 30 30 30 30 30 30 30 30 30 30 30 30 30 30 30 30 30 30 30 30 30 30 30 30 30 30 30 30 30 30 30 30 30 30 30 30.1 30 30 30 30 30 30.1 30.2 30 30 30 30 30 30 30 30 30 30 30.1 30.05 30 30 30.1 30 30 30 30 30.2 30.15 30.1 30.2 30.1 30 30 30 30 30 30 30 30 30 30 30 30 30 30 30 30 30 30.2 30.1 30.05 30 30.2 30.1 30.05 30 30 30 30.05 30.1 30.2 30 30.15 30.3 30.3 30.3 30.25 30.2 30.3 30.3 30.35 30.4 30.4 30.4 30.4 30.4 30.4 30.4 30.4 30.4 30.4 30.4 30.3 30.4 30.45 30.5 30.3 30.4 30.4 30.35 30.3 30.3 30.4 30.35 30.3 30.3 30.5 30.4 30.3 30.5 30.4 30.45 30.5 30.5 30.5 30.5 30.45 30.4 30.4 30.5 30.5 30.5 30.5 30.5 30.5 30.5 30.3 30.3 30.3 30.3 30.2 30 30.15 30.3 30.1 30 30.05 30.1 30 30 30 30 30.15 30.3 30.4 30.5 30.4 30.35 30.3 30.5 30.4 30.4 30.4 30.5 30.4 30.45 30.5 30.5 30.5 30.5 30.5 30.5 30.5 30.5 30.5 30.5 30.5 30.5 30.5 30.5 30.5 30.5 30.5 30.5 30.5 30.5 30.5 30.5 30.5 30.5 30.5 30.5 30.5 30.5 30.5 30.5 30.5 30.5 30.5 30.5 30.5 30.5 30.5 30.5 30.5 30.5 30.5 30.5 30.5 30.5 30.5 30.5 30.5 30.5 30.5 30.5 30.5 30.5 30.5 30.5 30.5 30.5 30.5 30.5 30.5 30.5 30.5 30.5 30.5 30.5 30.5 30.5 30.5 30.5 30.5 30.5 30.5 30.5 30.5 30.5 30.5 30.5 30.5 30.5 30.5 30.5 30.5 30.5 30.5 30.5 30.5 30.5 30.5 30.5 30.5 30.5 30.5 30.6 30.5 30.5 30.5 30.5 30.5 30.5 30.5 30.5 30.5 30.5 30.5 30.5 30.5 30.5 30.5 30.5 30.5 30.5 30.5 30.5 30.5 30.5 30.5 30.5 30.6 30.5 30.5 30.5 30.5 30.5 30.5 30.5 30.5 30.5 30.5 30.5 30.5 30.5 30.5 30.5 30.5 30.5 30.5 30.5 30.5 30.5 30.5 30.6 30.5 30.5 30.5 30.5 30.5 30.5 30.5 30.5 30.5 30.5 30.5 30.5 30.5 30.5 30.5 30.5 30.5 30.5 30.5 30.5 30.5 30.5 30.5 30.5 30.5 30.5 30.5 30.6 30.55 30.5 30.5 30.5 30.5 30.5 30.5 30.5 30.5 30.5 30.5 30.5 30.5 30.5 30.5 30.5 30.5 30.5 30.5 30.5 30.5 30.5 30.5 30.5 30.5 30.5 30.5 30.5 30.5 30.5 30.5 30.5 30.5 30.5 30.5 30.5 30.5 30.5 30.5 30.5 30.5 30.5 30.5 30.5 30.5 30.5 30.5 30.5 30.5 30.5 30.5 30.5 30.5 30.5 30.5 30.5 30.5 30.5 30.5 30.5 30.5 30.5 30.5 30.5 30.5 30.4 30.5 30.4 30.45 30.5 30.5 30.5 30.5 30.5 30.5 30.5 30.5 30.5 30.5 30.5 30.5 30.5 30.5 30.5 30.5 30.5 30.5 30.5 30.5 30.5 30.5 30.5 30.5 30.5 30.5 30.5 30.5 30.5 30.5 30.5 30.5 30.5 30.5 30.5 30.5 30.5 30.5 30.5 30.5 30.5 30.5 30.5 30.5 30.5 30.5 30.5 30.5 30.5 30.5 30.5 30.5 30.5 30.5 30.5 30.5 30.5 30.5 30.5 30.5 30.5 30.5 30.5 30.5 30.5 30.5 30.5 30.5 30.5 30.6 30.55 30.5 30.5 30.5 30.5 30.5 30.5 30.5 30.5 30.5 30.5 30.5 30.5 30.5 30.5 30.5 30.5 30.5 30.5 30.5 30.5 30.5 30.5 30.5 30.5 30.5 30.5 30.5 30.5 30.5 30.7 30.6 30.5 30.5 30.5 30.5 30.5 30.7 30.5 30.5 30.5 30.5 30.5 30.5 30.5 30.5 30.5 30.5 30.5 30.5 30.5 30.5 30.5 30.5 30.5 30.5 30.5 30.5 30.5 30.5 30.5 30.5 30.5 30.5 30.5 30.5 30.5 30.5 30.5 30.5 30.5 30.5 30.5 30.5 30.5 30.5 30.5 30.5 30.5 30.5 30.5 30.5 30.5 30.5 30.5 30.5 30.5 30.5 30.5 30.5 30.5 30.5 30.5 30.5 30.5 30.5 30.5 30.5 30.5 30.5 30.5 30.5 30.5 30.4 30.4 30.4 30.5 30.5 30.5 30.5 30.5 30.5 30.5 30.5 30.5 30.5 30.5 30.5 30.5 30.5 30.5 30.5 30.5 30.5 30.5 30.5 30.5 30.4 30.45 30.5 30.5 30.5 30.5 30.5 30.5 30.5 30.5 30.5 30.5 30.5 30.5 30.5 30.5 30.5 30.5 30.5 30.5 30.5 30.5 30.5 30.5 30.5 30.5 30.5 30.5 30.5 30.5 30.5 30.5 30.5 30.5 30.5 30.5 30.5 30.5 30.5 30.5 30.5 30.5 30.5 30.5 30.5 30.5 30.5 30.5 30.5 30.5 30.5 30.5 30.5 30.5 30.5 30.5 30.5 30.5 30.5 30.5 30.4 30.3 30.2 30.4 30.3 30.3 30.3 30.3 30.5 30.5 30.5 30.5 30.5 30.5 30.5 30.5 30.5 30.5 30.5 30.5 30.5 30.5 30.5 30.5 30.5 30.5 30.5 30.5 30.5 30.5 30.5 30.5 30.5 30.5 30.5 30.5 30.5 30.5 30.5 30.5 30.5 30.5 30.5 30.5 30.5 30.6 30.5 30.5 30.5 30.5 30.5 30.5 30.5 30.5 30.5 30.5 30.5 30.5 30.4 30.5 30.5 30.5 30.5 30.5 30.6 30.55 30.5 30.5 30.5 30.5 30.5 30.5 30.5 30.5 30.5 30.5 30.5 30.5 30.5 30.5 30.6 30.4 30.2 30.2 30.3 30.3 30.25 30.2 30.5 30.4 30.3 30.3 30.35 30.4 30.4 30.4 30.5 30.5 30.5 30.5 30.5 30.4 30.5 30.5 30.5 30.5 30.5 30.55 30.6 30.5 30.5 30.5 30.5 30.5 30.5 30.5 30.5 30.5 30.5 30.5 30.5 30.5 30.5 30.5 30.5 30.5 30.5 30.5 30.5 30.5 30.5 30.5 30.5 30.5 30.5 30.5 30.5 30.5 30.5 30.5 30.5 30.55 30.6 30.5 30.5 30.5 30.5 30.5 30.5 30.5 30.5 30.5 30.5 30.5 30.5 30.5 30.5 30.5 30.5 30.5 30.5 30.5 30.5 30.5 30.5 30.5 30.4 30.5 30.5 30.5 30.5 30.4 30.3 30.2 30.5 30.4 30.4 30.4 30.4 30.4 30.4 30.4 30.5 30.5 30.5 30.5 30.5 30.5 30.5 30.5 30.5 30.5 30.5 30.5 30.5 30.5 30.5 30.5 30.5 30.5 30.5 30.5 30.5 30.5 30.5 30.45 30.4 30.5 30.5 30.5 30.5 30.5 30.5 30.5 30.5 30.5 30.5 30.5 30.5 30.5 30.5 30.5 30.5 30.5 30.5 30.5 30.5 30.5 30.5 30.5 30.5 30.5 30.5 30.5 30.5 30.5 30.5 30.5 30.5 30.5 30.5 30.5 30.5 30.5 30.5 30.5 30.5 30.5 30.5 30.5 30.5 30.5 30.5 30.4 30.35 30.3 30.4 30.5 30.3 30.4 30.5 30.1 30.3 30.3333333333333 30.3666666666667 30.4 30.45 30.5 30.5 30.5 30.5 30.5 30.5 30.5 30.4 30.45 30.5 30.5 30.4 30.45 30.5 30.5 30.5 30.5 30.5 30.5 30.5 30.5 30.5 30.5 30.5 30.5 30.5 30.5 30.5 30.5 30.5 30.5 30.5 30.5 30.5 30.5 30.5 30.5 30.5 30.5 30.5 30.5 30.5 30.5 30.5 30.5 30.5 30.5 30.5 30.5 30.5 30.5 30.5 30.5 30.5 30.5 30.5 30.5 30.5 30.5 30.5 30.5 30.5 30.5 30.5 30.5 30.5 30.5 30.5 30.5 30.5 30.5 30.5 30.4 30.4 30.4 30.4 30.1 30 30 30 30 30 30 30 30 30 30.3 30.35 30.4 30.4 30.4 30.25 30.1 30.5 30.3 30.35 30.4 30.4 30.4 30.45 30.5 30.4 30.4 30.5 30.5 30.5 30.5 30.5 30.5 30.5 30.5 30.5 30.5 30.5 30.5 30.5 30.5 30.5 30.5 30.5 30.4 30.5 30.5 30.5 30.5 30.5 30.5 30.5 30.5 30.5 30.5 30.5 30.4 30.5 30.5 30.5 30.5 30.5 30.5 30.5 30.5 30.5 30.5 30.5 30.5 30.5 30.5 30.5 30.5 30.5 30.5 30.5 30.5 30.5 30.5 30.5 30.3 30.4 30.5 30.4 30.4 30.4 30.45 30.5 30.4 30.4 30.4 30.4 30.4 30.4 30.4 30.5 30.5 30.5 30.5 30.5 30.5 30.45 30.4 30.5 30.5 30.5 30.5 30.5 30.5 30.5 30.5 30.5 30.5 30.5 30.5 30.5 30.5 30.5 30.5 30.5 30.5 30.5 30.5 30.45 30.4 30.4 30.4 30.4 30.4 30.4 30.5 30.5 30.5 30.5 30.5 30.5 30.5 30.5 30.5 30.5 30.5 30.5 30.5 30.5 30.5 30.5 30.5 30.5 30.5 30.5 30.5 30.5 30.5 30.5 30.5 30.7 30.5 30.5 30.5 30.5 30.5 30.5 30.5 30.5 30.5 30.5 30.3 30 30 30 30.2 30 30 30 30 30 30 30 30.1 30.2 30.3 30.4 30.4 30.5 30.5 30.5 30.5 30.5 30.45 30.4 30.3 30.3 30.4 30.45 30.5 30.4 30.5 30.45 30.4 30.4 30.5 30.5 30.5 30.5 30.5 30.5 30.5 30.5 30.5 30.5 30.5 30.5 30.5 30.5 30.5 30.5 30.5 30.5 30.5 30.5 30.5 30.5 30.5 30.5 30.5 30.5 30.5 30.5 30.5 30.5 30.5 30.5 30.5 30.5 30.5 30.5 30.5 30.5 30.5 30.5 30.5 30.5 30.5 30.5 30.5 30.5 30.5 30.5 30.5 30.5 30.5 30.4 30.4 30.4 30.4 30 30 30 30.3 30.3 30.15 30 30.2 30.1333333333333 30.0666666666667 30 30.4 30.4 30.4 30.3 30.5 30.5 30.4 30.3 30.4 30.3 30.35 30.4 30.3 30.4 30.4 30.4 30.4 30.4 30.5 30.45 30.4 30.5 30.5 30.4 30.3 30.5 30.5 30.5 30.5 30.5 30.5 30.5 30.5 30.5 30.5 30.5 30.5 30.5 30.5 30.5 30.5 30.5 30.5 30.5 30.5 30.5 30.5 30.5 30.5 30.5 30.5 30.5 30.5 30.5 30.5 30.5 30.5 30.5 30.5 30.5 30.5 30.3 30.5 30.5 30.5 30.5 30.5 30.5 30.5 30.5 30.5 30.4 30.1 30.1 30.15 30.2 30 30 30 30 30.1 30 30 30 30 30.1 30.2 30.3 30.5 30.4 30.4 30.4 30.3 30.4 30.45 30.5 30.3 30.4 30.45 30.5 30.5 30.5 30.5 30.5 30.5 30.5 30.4 30.45 30.5 30.5 30.5 30.5 30.5 30.5 30.6 30.6 30.6 30.6 30.6 30.6 30.5 30.5 30.5 30.5 30.5 30.5 30.5 30.5 30.5 30.5 30.5 30.5 30.5 30.5 30.5 30.5 30.5 30.5 30.5 30.5 30.5 30.5 30.5 30.5 30.5 30.5 30.5 30.5 30.5 30.5 30.5 30.5 30.5 30.5 30.5 30.2 30.25 30.3 30.2 30 30 30 30 30 30 30 30 30 30.0666666666667 30.1333333333333 30.2 30.3 30.4 30.5 30.5 30.4 30.4 30.4 30.4 30.3 30.3 30.35 30.4 30.3 30.4 30.45 30.5 30.5 30.3 30.4 30.5 30.4 30.5 30.5 30.5 30.5 30.5 30.5 30.5 30.5 30.5 30.5 30.5 30.5 30.5 30.5 30.5 30.5 30.5 30.5 30.5 30.5 30.5 30.5 30.5 30.5 30.5 30.5 30.5 30.5 30.5 30.5 30.5 30.5 30.5 30.5 30.5 30.5 30.5 30.5 30.5 30.5 30.5 30.5 30.5 30.5 30.5 30.5 30.5 30.5 30.5 30.5 30.5 30.4 30.4 30.4 30.3 30.1 30 30.05 30.1 30.1 30 30.1 30.2 30.3 30.25 30.2 30.5 30.5 30.5 30.5 30.5 30.5 30.5 30.5 30.4 30.4 30.4 30.4 30.4 30.4 30.4 30.45 30.5 30.5 30.4 30.45 30.5 30.5 30.5 30.5 30.5 30.3 30.5 30.5 30.5 30.5 30.5 30.5 30.5 30.4 30.45 30.5 30.4 30.4 30.4 30.4 30.5 30.3 30.5 30.45 30.4 30.4 30.4 30.4 30.4 30.4 30.4 30.5 30.5 30.5 30.5 30.5 30.5 30.5 30.5 30.4 30.5 30.5 30.5 30.5 30.5 30.5 30.5 30.5 30.5 30.5 30.5 30.5 30.5 30.5 30.5 30.5 30.5 30.5 30.5 30.5 30.5 30.5 30.5 30.5 30.5 30.5 30.5 30.5 30.5 30.5 30.5 30.5 30.5 30.5 30.5 30.5 30.5 30.5 30.5 30.5 30.5 30.5 30.5 30.5 30.5 30.5 30.4 30.5 30.5 30.5 30.5 30.5 30.5 30.5 30.5 30.5 30.5 30.5 30.6 30.5 30.5 30.5 30.5 30.5 30.5 30.5 30.5 30.4 30.5 30.5 30.5 30.5 30.5 30.5 30.5 30.5 30.5 30.4 30.45 30.5 30.4 30.5 30.4 30.4 30.4 30.4 30.4 30.4 30.5 30.4 30.4 30.4 30.4 30.4 30.4 30.4 30.4 30.4 30.4 30.3 30.5 30.4 30.4 30.4 30.3 30.3 30.3 30.3 30.3 30.3 30.4 30.3 30.3 30.3 30.3 30.3 30.3 30.3 30.3 30.3 30.3 30.4 30.3 30.3 30.35 30.4 30.3 30.3 30.3 30.3 30.3 30.3 30.3 30.2 30.2 30.3 30.4 30.2 30.2 30.2 30.2 30.2 30.2 30.2 30.4 30.3 30.25 30.2 30.3 30.3 30.3 30.3 30.3 30.3 30.3 30.3 30.3 30.3 30.3 30.3 30.3 30.3 30.3 30.3 30.3 30.4 30.2 30.3 30.3 30.3 30.3 30.3 30.3 30.3 30.3 30.3 30.2 30.3 30.2 30.2 30.3 30.4 30.4 30.4 30.4 30.4 30.4 30.2 30.2 30.2 30 30.15 30.3 30.3 30.3 30.3 30.3 30.3 30.4 30.2 30.1 30.2 30.1 30 30 30 30 30 30 30.3 30.2 30.2 30.25 30.3 30.2 30.2 30.2 30.2 30.2 30.2 30 30.3 30.2 30.25 30.3 30.1 30.1 30.1 30.1 30.1 30.1 30.2 30.1 30.05 30 30.1 30 30 30 30 30 30 30.1 30.3 30.15 30 30.2 30.2 30.2 30.2 30.2 30.2 30.2 30.2 30.2 30.15 30.1 30.1 30.2 30.2 30.2 30.2 30.2 30.2 30 30.2 30.25 30.3 30.2 30.3 30.3 30.3 30.3 30.3 30.3 30.2 30.2 30.2 30.2 30.2 30.3 30.3 30.3 30.3 30.3 30.3 30.2 30.1 30.15 30.2 30.1 30.1 30.1 30.1 30.1 30.1 30.1 30.2 30.2 30.2 30.2 30.3 30.2 30.2 30.2 30.2 30.2 30.2 30.2 30 30.2 30.1 30 30 30 30 30 30 30 30.2 30.2 30.1 30.15 30.2 30 30 30 30 30 30 30.3 30.1 30.2 30.25 30.3 30.2 30.2 30.2 30.2 30.2 30.2 30.1 30.2 30 30.3 30.15 30 30 30 30 30 30 30 30 30.2 30 30 30 30 30 30 30 30.2 30.25 30.3 30.2 30 30.1 30.2 30.2 30.2 30.2 30.2 30 30.1 30.2 30 30 30.15 30.3 30.3 30.3 30.3 30.3 30.3 30.1 30 30.2 30.2 30.15 30.1 30.1 30.1 30.1 30.1 30.1 30 30.2 30.3 30.2 30.1 30 30 30 30 30 30 30 30 30.3 30.3 30.3 30.2 30.2 30.2 30.2 30.2 30.2 30 30 30.2 30.3 30.15 30 30 30 30 30 30 30.3 30.2 30.2 30.2 30.1 30 30 30 30 30 30.2 30.2 30.2 30.2 30.3 30.3 30.3 30.3 30.3 30.3 30.3 30.2 30.25 30.3 30.1 30.2 30.25 30.3 30.3 30.3 30.3 30.3 30.3 30 30 30 30.1 30.15 30.2 30.2 30.2 30.2 30.2 30.2 30.2 30.3 30.2 30.25 30.3 30.3 30.3 30.3 30.3 30.3 30.3 30.3 30.3 30.3 30.25 30.2 30.2 30.2 30.2 30.2 30.2 30.2 30.1 30.3 30.3 30.15 30 30.3 30.3 30.3 30.3 30.3 30.3 30.3 30.3 30.2 30.1 30.3 30.3 30.3 30.3 30.3 30.3 30.3 30.4 30.3 30.2 30.1 30.3 30.3 30.3 30.3 30.3 30.3 30.3 30.2 30.2 30.3 30.3 30.3 30.2 30.2 30.2 30.2 30.2 30.2 30.3 30.3 30.3 30.2 30.1 30.4 30.4 30.4 30.4 30.4 30.4 30.2 30.3 30.3 30.3 30.2 30.1 30.1 30.1 30.1 30.1 30.1 30.4 30.3 30.4 30.4 30.4 30.3 30.3 30.3 30.3 30.3 30.3 30.5 30.3 30.4 30.5 30.2 30.4 30.4 30.4 30.4 30.4 30.4 30.5 30.4 30.4 30.4 30.5 30.5 30.5 30.5 30.5 30.5 30.5 30.4 30.5 30.5 30.5 30.3 30.4 30.4 30.4 30.4 30.4 30.4 30.4 30.5 30.5 30.5 30.5 30.5 30.5 30.5 30.5 30.5 30.5 30.4 30.5 30.4 30.45 30.5 30.5 30.5 30.5 30.5 30.5 30.5 30.5 30.5 30.4 30.45 30.5 30.5</Tmp4>
<TmpSample>51.7083600499424 51.7083600499424 52.4268108138776 55.2951757565941 57.41507927731 59.5349827980259 64.9331159260382 67.5969960203034 68.9303084897043 70.2636209591052 72.8442951379207 75.32302018039 76.5064557861289 77.6898913918678 79.9607505328169 81.0470067894972 82.1332630461775 84.2493568329366 86.2944813384958 87.2865098116357 88.2785382847755 90.1917179837283 92.0357252208257 92.9274327326935 93.8191402445613 95 95 95 95 95 95 95 95 95 95 95 95 95 95 95 95 95 95 95 95 95 95 95 95 95 95 95 95 95 95 95 95 95 95 95 95 95 95 95 95 95 95 95 95 95 95 95 95 95 95 95 95 95 95 95 95 95 95 95 95 95 95 95 95 95 95 95 95 95 95 95 95 95 95 95 95 95 95 95 95 95 95 95 95 95 95 95 95 95 95 95 95 95 95 95 95 95 95 95 95 95 95 95 95 95 95 95 95 95 95 95 95 95 95 95 95 95 95 95 95 95 95 95 95 95 95 95 95 95 95 95 95 95 95 95 95 95 95 95 95 95 95 95 95 95 95 95 95 95 95 95 95 95 95 95 95 95 95 95 95 95 95 95 95 95 95 95 95 95 95 95 95 95 95 95 95 95 95 95 95 95 95 95 95 95 95 95 95 95 95 95 95 95 95 95 95 95 95 95 95 95 95 95 95 95 95 95 95 95 95 95 95 95 95 95 95 95 95 95 95 95 95 95 95 95 95 95 95 95 95 95 95 95 95 95 95 95 95 95 95 95 95 95 95 95 95 95 95 95 95 95 95 95 95 95 95 95 95 95 95 95 95 95 95 95 95 95 95 95 95 95 95 95 95 95 95 95 95 95 95 95 95 95 95 95 95 95 95 95 95 95 95 95 95 95 95 95 95 95 95 95 95 95 95 95 95 95 95 95 95 95 95 95 95 95 95 95 95 95 95 95 95 94.9696901870072 94.9393803740144 94.0634139114421 91.0713568160674 88.5590114314913 86.0466660469153 82.4168244014384 78.9979119723517 77.346036483152 75.6941609939523 72.6461083779969 69.7488587281074 68.4126671474296 67.0764755667518 64.6059237101006 62.8029618550503 61 61 61 61 61 61 61 61 61 61 61 61 61 61 61 61 61 61 61 61 61 61 61 61 61 61 61 61 61 61 61 61 61 61 61 61 61 61.5490049976754 62.6531464736563 63.7572879496371 67.1824182921693 70.5969838817495 74.0036883014235 75.6838553844219 77.3640224674203 80.5902538714351 82.0884219635778 83.5865900557205 86.4764892900648 89.1510289916307 90.4248792943398 91.6987295970489 94.094199790636 95 95 95 95 95 95 95 95 95 95 95 95 95 95 95 95 95 95 95 95 95 95 94.6711716284609 90.2480436716093 88.17320423793 86.0983648042507 82.1408275762757 78.3865776549923 76.6633175483854 74.9400574417785 71.7167906111564 68.7299441940681 67.1716749032126 65.6134056123571 64.0551363215016 62.5275681607508 61 61 61 61 61 61 61 61 61 61 61 61 61 61 61 61 61 61 61 61 61 61 61 61 61 61 61 61 61 61 61 61 61 61 61 61.1360241802796 62.1015037700569 65.2690503812604 66.8998601931939 68.5306700051275 72.0410450496652 75.3005974275881 76.9435976625971 78.586597897606 81.7035659502987 84.6082081121009 86.0074902327208 87.4067723533407 90.0324852468721 92.505753973913 93.683312006053 94.8608700381929 95 95 95 95 95 95 95 95 95 95 95 95 95 95 95 95 95 95 95 95 95 94.3116479376441 92.1098583121465 89.908068686649 85.6836918050013 81.7164364844813 79.8604184690844 78.0044004536875 74.5987378696514 71.403422253893 69.8918647506019 68.3803072473108 65.0781310213974 61.7759547954841 61.3879773977421 61 61 61 61 61 61 61 61 61 61 61 61 61 61 61 61 61 61 61 61 61 61 61 61 61 61 61 61 61 61 61 61 61 61 61 61.1912322619341 62.6007303951171 66.1081584258857 67.8272525033006 69.5463465807155 73.0157673603569 76.3362298391735 77.9273315866869 79.5184333342003 82.5506785019383 85.4767762676255 86.845938553944 88.2151008402624 90.7757627390109 93.2269817235791 94.1134908617895 95 95 95 95 95 95 95 95 95 95 95 95 95 95 95 95 95 95 95 95 95 95 94.7905553879692 90.330868367504 88.1470176624403 85.9631669573767 82.0151985118526 78.319763422801 76.6083170617022 74.8968707006034 71.720267465188 68.6988189649039 66.4316260068329 64.1644330487619 61.8972400906908 61.4486200453454 61 61 61 61 61 61 61 61 61 61 61 61 61 61 61 61 61 61 61 61 61 61 61 61 61 61 61 61 61 61 61 61 61 61 61.2605646942228 62.5439717802344 64.2216187103948 65.8992656405551 69.350391720808 72.8114243589516 74.4650977212931 76.1187710836346 79.305286793829 82.2942650051002 83.7577054098825 85.2211458146648 88.0214244549123 90.637586591572 91.8757854597165 93.113984327861 95 95 95 95 95 95 95 95 95 95 95 95 95 95 95 95 95 95 95 95 95 95 94.8856863700996 92.6538683954696 90.4220504208395 86.1441411912924 81.9951813528818 80.1308552429837 78.2665291330856 74.800962316234 71.5543675965047 70.1297552435704 68.705142890636 66.3781924374162 64.0512419841963 61.7242915309765 61 61 61 61 61 61 61 61 61 61 61 61 61 61 61 61 61 61 61 61 61 61 61 61 61 61 61 61 61 61 61 61 61 61 61.2965907018586 61.9728327041783 62.649074706498 66.1573129525781 69.6136573282961 71.3336506174504 73.0536439066048 76.4416966961855 79.520202534045 81.0383207619746 82.5564389899043 85.3836369540794 88.1477111246893 89.4683159246587 90.7889207246281 93.2899419686398 95 95 95 95 95 95 95 95 95 95 95 95 95 95 95 95 95 95 95 95 95 95 94.8586552147415 90.5275007949063 88.3566509291338 86.1858010633613 82.0950700265947 78.3527236266761 76.5714180411214 74.7901124555668 71.5825017245217 68.6689730345732 66.387565520114 64.1061580056548 61.8247504911956 61.4123752455978 61 61 61 61 61 61 61 61 61 61 61 61 61 61 61 61 61 61 61 61 61 61 61 61 61 61 61 61 61 61 61 61 61 61 61.3234405846855 61.9313304215712 62.539220258457 65.7302520123847 69.1498390411008 70.8930219451613 72.6362048492219 76.0615925063953 79.2486067843666 80.7543523718144 82.2600979592622 85.1272173370782 87.8374044294774 89.149919354653 90.4624342798286 92.9514083064611 95 95 95 95 95 95 95 95 95 95 95 95 95 95 95 95 95 95 95 95 95 95 94.8151440330384 90.5155930167368 88.4280599270216 86.3405268373063 82.3662296549348 78.4819423066489 76.7424585258929 75.0029747451369 71.7037835785337 70.2246470563493 68.7455105341648 66.4096197628946 64.0737289916244 61.7378382203541 61 61 61 61 61 61 61 61 61 61 61 61 61 61 61 61 61 61 61 61 61 61 61 61 61 61 61 61 61 61 61 61 61 61 61 61.3158473246548 62.4298088576374 63.9937559108542 65.557702964071 68.9645670592681 72.5113056173038 74.2334576262868 75.9556096352699 79.1312808680464 82.1934454957733 83.6221862261637 85.0509269565541 87.7741715062514 90.3788394989677 91.6210030496011 92.8631666002345 95 95 95 95 95 95 95 95 95 95 95 95 95 95 95 95 95 95 95 95 95 95 94.8428359525426 90.5143756367016 88.4325189198477 86.3506622029938 82.3481904256858 78.5882310778971 76.8645317458205 75.140832413744 71.8035609171768 68.8086280123257 66.4501135567472 64.0915991011686 61.73308464559 61.366542322795 61 61 61 61 61 61 61 61 61 61 61 61 61 61 61 61 61 61 61 61 61 61 61 61 61 61 61 61 61 61 61 61 61 61 61 61.3363351657507 62.4488157557876 65.791047651398 67.5121227428727 69.2331978343475 72.6334674829243 75.9933060559686 77.6922385549576 79.3911710539465 82.4091977345227 85.2353058556639 86.5798212839388 87.9243367122137 90.6382500650182 93.1491929294284 94.0745964647142 95 95 95 95 95 95 95 95 95 95 95 95 95 95 95 95 95 95 95 95 95 94.5196162316335 92.3002991271256 90.0809820226176 86.0670152720592 82.2328396510796 80.4290149870219 78.6251903229643 75.1959814124045 71.9360093945029 70.4652436813063 68.9944779681098 66.7191353068196 64.4437926455295 62.1684499842393 61 61 61 61 61 61 61 61 61 61 61 61 61 61 61 61 61 61 61 61 61 61 61 61 61 61 61 61 61 61 61 61 61 61 61 61.3979438098712 62.8610992581919 64.5712065730522 66.2813138879125 69.673031395553 73.1141821094459 74.7915598192993 76.4689375291527 79.6466666176372 82.7964300443488 84.2778331797866 85.7592363152244 88.5155880246363 91.1531646621341 92.3924418259817 93.6317189898292 95 95 95 95 95 95 95 95 95 95 95 95 95 95 95 95 95 95 95 95 95 94.8845088311197 94.7690176622395 90.3920081129199 86.1679718457041 84.1632613719076 82.1585508981111 78.2838030137856 74.8088145671162 73.2527802060329 71.6967458449496 68.7866877905274 67.190002222134 65.5933166537405 63.9966310853471 61 61 61 61 61 61 61 61 61 61 61 61 61 61 61 61 61 61 61 61 61 61 61 61 61 61 61 61 61 61 61 61 61 61 61 61.3581444467336 61.9369416615252 62.5157388763167 66.07194130863 69.4338326328694 71.1912094209595 72.9485862090496 76.3200262253259 79.5882607225748 81.1324729433579 82.676685164141 85.6042935294212 88.4136836336499 89.7335124881048 91.0533413425596 93.5421111268938 95 95 95 95 95 95 95 95 95 95 95 95 95 95 95 95 95 95 95 95 95 95 94.7765445336047 92.6336982373809 90.4908519411572 86.2107579001879 82.180358318726 80.2941896206883 78.4080209226507 74.9572299063327 71.7909332391347 70.3307584859569 68.8705837327792 66.495960555737 64.1213373786949 61.7467142016528 61 61 61 61 61 61 61 61 61 61 61 61 61 61 61 61 61 61 61 61 61 61 61 61 61 61 61 61 61 61 61 61 61 61 61 61.3250396317892 62.5153373792685 64.2143373683472 65.9133373574258 69.3576092520683 71.1136093211384 72.8696093902085 76.1657335657794 79.4017773372129 82.3858910023309 83.8515880165435 85.3172850307562 88.1420416234378 89.4800540175369 90.818066411636 93.2898473932948 95 95 95 95 95 95 95 95 95 95 95 95 95 95 95 95 95 95 95 95 95 95 94.856767384399 90.604176833422 88.4669187361675 86.329660638913 82.3155251874624 78.4927022567705 76.7737807572793 75.0548592577881 71.8862555730486 68.9877296325807 66.5722166889712 64.1567037453616 61.7411908017521 61.370595400876 61 61 61 61 61 61 61 61 61 61 61 61 61 61 61 61 61 61 61 61 61 61 61 61 61 61 61 61 61 61 61 61 61 61 61 61.470140405304 62.8720350013672 66.4447327894294 68.1739322712676 69.9031317531058 73.4379062932471 76.8714952788363 78.4797166300101 80.0879379811839 83.0154681773688 85.8636748476857 87.2333463014983 88.6030177553108 91.206390705982 93.7338801546668 94.3669400773334 95 95 95 95 95 95 95 95 95 95 95 95 95 95 95 95 95 95 95 95 95 95 90.988798176365 88.8660204508421 86.7432427253192 82.6085130969204 80.6990665606911 78.7896200244617 75.2122660410341 72.0475599523594 70.5647904932239 69.0820210340885 66.3975257803405 64.006379472691 61.6152331650415 61 61 61 61 61 61 61 61 61 61 61 61 61 61 61 61 61 61 61 61 61 61 61 61 61 61 61 61 61 61 61 61 61 61 61 61.4205785769406 62.6942655631645 64.4502144096215 66.2061632560784 69.645872840392 73.1866354179432 74.8918623755781 76.5970893332129 79.8622113790413 82.8876156442218 84.3142316343545 85.7408476244873 88.4632068050001 91.1375745958804 92.3577788441713 93.5779830924623 95 95 95 95 95 95 95 95 95 95 95 95 95 95 95 95 95 95 95 95 95 94.8434449110796 94.6868898221591 90.3583833520499 86.2258239813702 84.2839052534355 82.3419865255007 78.7161356964755 75.2322759240246 73.6123620326327 71.9924481412408 69.0686186118298 66.4757116749003 64.7803787803466 63.0850458857929 61.3897129912393 61 61 61 61 61 61 61 61 61 61 61 61 61 61 61 61 61 61 61 61 61 61 61 61 61 61 61 61 61 61 61 61 61 61 61 61.4823631370031 62.8900313888129 66.2690573531909 67.972992584703 69.6769278162151 73.1111759979642 76.5475631230281 78.1783897201959 79.8092163173637 82.8565669170254 85.752472679172 87.1006127250047 88.4487527708375 91.0259789420548 93.5351623852161 94.267581192608 95 95 95 95 95 95 95 95 95 95 95 95 95 95 95 95 95 95 95 95 95 94.9951257672577 92.8977686841517 90.8004116010456 86.7457318341252 82.8352702814724 81.0064948070048 79.1777193325372 75.6982856527626 72.4401593739089 70.9942723802877 69.5483853866664 66.8516914785706 65.0368400161654 63.2219885537602 61.4071370913551 61 61 61 61 61 61 61 61 61 61 61 61 61 61 61 61 61 61 61 61 61 61 61 61 61 61 61 61 61 61 61 61 61 61 61.4829269580387 62.0607941243119 62.6386612905851 66.0584455319068 69.5489624700434 71.2724894117913 72.9960163535392 76.4590932663521 79.8058281836924 81.3955153354328 82.9852024871731 85.8478877202044 88.5527381329425 89.8477099328965 91.1426817328506 93.6380959691658 95 95 95 95 95 95 95 95 95 95 95 95 95 95 95 95 95 95 95 95 95 95 94.9178323955088 90.694093268051 88.6521898500731 86.6102864320952 82.7207594514096 79.0761287932742 75.6935284766426 74.1224533708048 72.5513782649671 69.6488784357433 66.9645357102225 65.0788058460156 63.1930759818087 61.3073461176018 61.1536730588009 61 61 61 61 61 61 61 61 61 61 61 61 61 61 61 61 61 61 61 61 61 61 61 61 61 61 61 61 61 61 61 61 61 61 61.5123608214237 63.0132179908038 64.8252340623748 66.6372501339458 70.114303093709 73.6337224627736 75.3411852370053 77.0486480112371 80.212516978462 83.2907718205491 84.7506122438498 86.2104526671506 88.8658244579534 91.4452802142884 92.649569366007 93.8538585177255 95 95 95 95 95 95 95 95 95 95 95 95 95 95 95 95 95 95 95 95 95 94.7085858540509 92.4899116738943 90.2712374937377 86.0354753075603 82.1946076224389 80.420331554112 78.6460554857851 75.3002630172426 72.2462695439814 70.7995525771987 69.3528356104159 66.6998369941856 64.9525342796984 63.2052315652111 61.4579288507238 61 61 61 61 61 61 61 61 61 61 61 61 61 61 61 61 61 61 61 61 61 61 61 61 61 61 61 61 61 61 61 61 61 61 61.5776514912106 62.400107455029 63.2225634188475 66.8941376526012 70.2890661316771 72.0331990240117 73.7773319163462 77.0551319922506 80.2545678188154 81.8252772087609 83.3959865987063 86.3621845299574 89.1690385772368 90.4834000044715 91.7977614317062 94.2616675876545 95 95 95 95 95 95 95 95 95 95 95 95 95 95 95 95 95 95 95 95 95 95 95 90.7629579644582 86.5197598014133 84.5795870862465 82.6394143710798 79.0879737913837 75.6628844333904 74.0749275869545 72.4869707405187 69.5858808845154 66.9092755346391 65.0507105249825 63.1921455153258 61.3335805056692 61 61 61 61 61 61 61 61 61 61 61 61 61 61 61 61 61 61 61 61 61 61 61 61 61 61 61 61 61 61 61 61 61 61 61 61.5551298926177 63.0049359029484 66.6569792628302 68.404929447936 70.1528796330417 73.6868206968181 76.9950444510413 78.5907448652749 80.1864452795084 83.2552439913493 86.1146755473834 87.5226704562408 88.9306653650981 91.4152612116469 93.9528139121768 95 95 95 95 95 95 95 95 95 95 95 95 95 95 95 95 95 95 95 95 95 95 94.3907570821914 92.2716054285303 90.1524537748692 86.0624846634987 82.1831884753514 80.3751537390537 78.5671190027559 75.1851298176088 72.2266853895737 70.8182536083082 69.4098218270427 66.8102841959102 64.9702563246495 63.1302284533887 61.2902005821279 61 61 61 61 61 61 61 61 61 61 61 61 61 61 61 61 61 61 61 61 61 61 61 61 61 61 61 61 61 61 61 61 61 61 61 61.5824098224107 63.0975904226585 66.6162621199745 68.3635978219258 70.110933523877 73.5631600828468 76.9488944855911 78.5271200413411 80.105345597091 83.159108618607 86.0212008258224 87.3719321939435 88.7226635620647 91.3756099449772 93.8985481320317 94.4492740660159 95 95 95 95 95 95 95 95 95 95 95 95 95 95 95 95 95 95 95 95 95 94.8570237673584 90.6437237746541 86.6136261501794 84.7041260751734 82.7946260001675 79.2051748158881 75.8521676341764 74.3147170914934 72.7772665488104 69.8718993531582 67.2354116488491 65.280831543483 63.326251438117 61.3716713327509 61 61 61 61 61 61 61 61 61 61 61 61 61 61 61 61 61 61 61 61 61 61 61 61 61 61 61 61 61 61 61 61 61 61 61 61.5974854174499 62.2810257089347 62.9645660004195 66.3773179981676 69.7179854654534 71.4289650304037 73.139944595354 76.5461952826644 79.7680928138861 81.3297781298716 82.891463445857 85.7237999075242 88.4995875056911 91.0857050432583 92.3073105540839 93.5289160649095 95 95 95 95 95 95 95 95 95 95 95 95 95 95 95 95 95 95 95 95 95 94.9059122606094 94.8118245212189 90.7525964141593 86.7673710823575 84.8305402952124 82.8937095080672 79.2584438691599 75.7646452221238 74.1878237208317 72.6110022195397 69.7347461708718 67.1294729778426 65.2087206561606 63.2879683344785 61.3672160127964 61 61 61 61 61 61 61 61 61 61 61 61 61 61 61 61 61 61 61 61 61 61 61 61 61 61 61 61 61 61 61 61 61 61 61 61.6499165554459 63.0884358308822 66.7088575826606 68.4447830401606 70.1807084976607 73.6324617590024 76.9802237330761 78.5777419156514 80.1752600982266 83.3312309578652 86.2365962030924 87.6140866371101 88.9915770711278 91.456794349653 93.9516788271528 94.4758394135764 95 95 95 95 95 95 95 95 95 95 95 95 95 95 95 95 95 95 95 95 95 93.0870863135575 91.174172627115 87.1541912355606 83.2413574722373 81.4493580817156 79.6573586911938 76.3548655133899 73.2940302284077 70.4112156985389 69.0728812788698 67.7345468592006 65.6128831463484 63.4912194334961 61.3695557206438 61 61 61 61 61 61 61 61 61 61 61 61 61 61 61 61 61 61 61 61 61 61 61 61 61 61 61 61 61 61 61 61 61 61 61 61.6910207973894 63.3011924333012 65.0548139724993 66.8084355116975 70.1211989288598 73.5389455687974 76.8798483455825 78.4647071678125 80.0495659900425 83.0493226898024 85.9876593791348 87.3457291131366 88.7037988471385 91.3452559813879 93.8091661892273 94.4045830946136 95 95 95 95 95 95 95 95 95 95 95 95 95 95 95 95 95 95 95 95 95 95 90.8778241980309 86.8511376021783 84.9600646876707 83.0689917731631 79.3881134902 76.0349552736917 74.478585454499 72.9222156353063 70.0271852324483 67.4545067968503 65.3759653764018 63.2974239559534 61.2188825355049 61 61 61 61 61 61 61 61 61 61 61 61 61 61 61 61 61 61 61 61 61 61 61 61 61 61 61 61 61 61 61 61 61 61 61 61 61.6925411167254 63.0879653368298 66.5614166649437 68.2241860946864 69.8869555244291 73.3093540798346 76.6894838433791 79.7954961287467 81.3335007412705 82.8715053537942 85.7801078513319 88.5155519898682 89.8359367110802 91.1563214322923 93.642313429254 95 95 95 95 95 95 95 95 95 95 95 95 95 95 95 95 95 95 95 95 95 95 95 91.2682931316189 87.1829440658754 83.3813329530679 81.5973830086836 79.8134330642993 76.4925050705207 73.4779968924794 72.0293290423835 70.5806611922876 67.8915653734494 65.7496966462701 63.6078279190908 61.4659591919115 61.2329795959558 61 61 61 61 61 61 61 61 61 61 61 61 61 61 61 61 61 61 61 61 61 61 61 61 61 61 61 61 61 61 61 61 61 61 61 61.7692132029026 63.4167846299687 65.0643560570348 68.6201079876296 70.3317140038139 72.0433200199981 75.3772353678611 78.6401403684127 80.1384172730601 81.6366941777075 84.5762891314734 87.3740445669486 89.109107616901 90.8441706668533 92.2193263538175 94.5814725084349 95 95 95 95 95 95 95 95 95 95 95 95 95 95 95 95 95 95 95 95 95 95 91.0715004244678 89.0352779666442 86.9990555088205 83.3008298295423 79.7409445880639 76.1433386362974 74.6331998093334 73.1230609823695 70.3003987690006 67.6855260603993 66.1261625061418 64.5667989518844 63.0074353976269 61.4480718433694 61 61 61 61 61 61 61 61 61 61 61 61 61 61 61 61 61 61 61 61 61 61 61 61 61 61 61 61 61 61 61 61 61 61 61.7500063804597 62.9997014216362 64.7741594995516 66.5486175774669 69.9266649309477 73.5151197763085 75.1965264602563 76.8779331442041 79.9581139065639 82.8682695846018 84.2829812385456 85.6976928924895 88.3467536245887 91.0711386163603 93.4649711361509 94.2324855680755 95 95 95 95 95 95 95 95 95 95 95 95 95 95 95 95 95 95 95 95 95 95 91.6091310160288 87.6063706718338 85.7159678200836 83.8255649683334 80.1991333472468 76.8646352954727 73.798766157205 72.406103075925 71.013439994645 68.4093631788022 62.0210200079619 61.7860592071217 61.5510984062814 61.2755492031407 61 61 61 61 61 61 61 61 61 61 61 61 61 61 61 61 61 61 61 61 61 61 61 61 61 61 61 61 61 61 61 61 61 61 61.820216801225 63.4076494370112 65.197174169503 66.9866989019947 70.2336621150108 73.7500870753729 76.9826226027532 78.5666062843465 80.1505899659398 83.0933602683379 85.8702160278025 88.5143276440319 89.7960922427885 91.077856841545 93.4946795708334 95 95 95 95 95 95 95 95 95 95 95 95 95 95 95 95 95 95 95 95 95 95 93.1402505243932 91.2805010487864 87.224455448687 83.5046128777849 80.0148390244761 78.3905880388997 76.7663370533233 73.625931884489 70.6878345858431 69.3503413879279 68.0128481900127 65.9852849643085 63.9577217386043 61.9301585129001 61 61 61 61 61 61 61 61 61 61 61 61 61 61 61 61 61 61 61 61 61 61 61 61 61 61 61 61 61 61 61 61 61 61 61 61.8695141629988 63.6063467575365 67.2642610343312 68.9936501491604 70.7230392639895 74.199328733192 77.4899967096256 79.1172832488791 80.7445697881326 83.8368689362171 86.6646574337709 88.0142010716686 89.3637447095662 91.9074364293099 94.3332770584632 94.6666385292316 95 95 95 95 95 95 95 95 95 95 95 95 95 95 95 95 95 95 95 95 94.7269597368266 92.6040826849277 90.4812056330287 86.38066229936 82.5707102592516 80.814323946576 79.0579376339005 75.7009300658982 72.6749468250995 71.2382100348918 69.801473244684 67.1603685357119 65.3507265491727 63.5410845626335 61.7314425760942 61 61 61 61 61 61 61 61 61 61 61 61 61 61 61 61 61 61 61 61 61 61 61 61 61 61 61 61 61 61 61 61 61 61 61 61.8877827418416 63.5405116175241 65.4563634477489 67.3722152779736 70.7044164562747 74.1198411159114 77.5396337311675 79.0585699362512 80.577506141335 83.5946663347405 86.5293130796232 87.9846168445255 89.4399206094278 91.9979922360941 94.4346209636648 94.7173104818324 95 95 95 95 95 95 95 95 95 95 95 95 95 95 95 95 95 95 95 95 94.9901095600322 94.9802191200643 90.8856827260251 86.8113673265995 82.9800246252903 81.19003905285 79.4000534804097 76.0244079975967 72.9718227017452 71.5535793678962 70.1353360340472 67.3965924227392 65.4401444000905 63.4836963774418 61.5272483547931 61 61 61 61 61 61 61 61 61 61 61 61 61 61 61 61 61 61 61 61 61 61 61 61 61 61 61 61 61 61 61 61 61 61 61 61.9979844128714 63.7668951248996 67.5018793695419 69.2030691497776 70.9042589300134 74.3832225645823 77.6888935783877 79.2525717616597 80.8162499449317 83.8246951480076 86.6456461789601 88.0262432798093 89.4068403806585 91.9918324041617 94.5408859733418 94.7704429866709 95 95 95 95 95 95 95 95 95 95 95 95 95 95 95 95 95 95 95 95 95 91.2350709343004 89.2138875626441 87.1927041909878 83.392287757051 79.7752060472181 78.0885653635923 76.4019246799664 73.2394786685779 70.3891251802438 67.7505645641903 65.7287103265642 63.7068560889382 61.6850018513122 61 61 61 61 61 61 61 61 61 61 61 61 61 61 61 61 61 61 61 61 61 61 61 61 61 61 61 61 61 61 61 61 61 61 61 61 61.9131751529465 63.4305158293486 66.8699321363917 68.5008967280886 70.1318613197854 73.4674757282709 76.8696398650697 80.130499113567 81.6415552216883 83.1526113298095 86.0395249995687 88.7626763993043 90.0392625696313 91.3158487399584 93.8417341457572 95 95 95 95 95 95 95 95 95 95 95 95 95 95 95 95 95 95 95 95 95 94.8676474380977 92.8514352465668 90.835223055036 86.8225498433675 83.0393398416323 79.4864673064456 77.7901793044821 76.0938913025185 72.8184159777527 71.4071861736095 69.9959563694662 67.3243615863379 64.6754798175235 62.0265980487092 61.5132990243546 61 61 61 61 61 61 61 61 61 61 61 61 61 61 61 61 61 61 61 61 61 61 61 61 61 61 61 61 61 61 61 61 61 61 61 61.9129582612416 63.5251388006424 65.3861752106933 67.2472116207442 70.6430052312854 74.0525516838562 77.460682077779 79.0464523127201 80.6322225476612 83.6702755860162 86.6725211178799 88.0256072815117 89.3786934451435 91.9207709539528 94.3329915037423 94.6664957518712 95 95 95 95 95 95 95 95 95 95 95 95 95 95 95 95 95 95 95 95 95 91.2299438942477 89.1764994259863 87.1230549577249 83.3247128149227 79.7435080344252 78.0749583362917 76.4064086381582 73.2453288154493 70.1615334629788 68.8238031826908 67.4860729024029 64.6094489530947 61.7328250037866 61.3664125018933 61 61 61 61 61 61 61 61 61 61 61 61 61 61 61 61 61 61 61 61 61 61 61 61 61 61 61 61 61 61 61 61 61 61 61 61.9125591724612 63.7156644640447 67.3759216902518 69.0286184344227 70.6813151785936 74.2321575080705 77.5419180571377 79.1343201742304 80.7267222913231 83.7941323481333 86.720971566643 88.0903570946477 89.4597426226523 91.9867742123786 94.424295636936 95 95 95 95 95 95 95 95 95 95 95 95 95 95 95 95 95 95 94.81 94.905 95 95 91.1965861486047 89.1692802871906 87.1419744257766 83.3255232702733 79.7442579554989 76.4549280829219 74.9229988490067 73.3910696150916 70.5584306886236 67.971596472076 65.8706427052511 63.7696889384262 61.6687351716013 61.3343675858007 61 61 61 61 61 61 61 61 61 61 61 61 61 61 61 61 61 61 61 61 61 61 61 61 61 61 61 61 61 61 61 61 61 61 61.9902536999169 62.8701304015915 63.7500071032662 67.3656676831318 70.7873024013171 72.520946067957 74.2545897345968 77.5478513593323 80.8538650359514 82.3525700354772 83.8512750350029 86.6913582403913 89.4524766530486 90.7498919030212 92.0473071529938 94.5140162563339 95 95 95 95 95 95 95 95 95 95 95 95 95 95 95 95 95 95 95 95 95 95 91.4061931494153 87.1670700095414 85.2285902157198 83.2901104218983 79.6538255130797 76.1204423216177 74.5169759689443 72.9135096162708 70.1461389914136 67.563855886836 65.7238344865587 63.8838130862814 62.0437916860041 61 61 61 61 61 61 61 61 61 61 61 61 61 61 61 61 61 61 61 61 61 61 61 61 61 61 61 61 61 61 61 61 61 61 61 62.0359442730467 63.7447778021711 65.5321827443192 67.3195876864674 70.8067898076305 74.2634777128414 75.9491535623061 77.6348294117709 80.828705496604 83.7333065335229 85.1578079121573 86.5823092907917 89.2823279381027 91.8199518257761 94.3350268952916 94.6675134476458 95 95 95 95 95 95 95 95 95 95 95 95 95 95 95 95 95 95 95 95 95 93.1320004768729 91.2640009537459 87.2412392424013 83.5190733944438 79.9837846813828 78.3265426391762 76.6693005969696 73.5266512025443 70.5881038217507 69.2369345243437 67.8857652269368 65.8799891793017 63.8742131316666 61.8684370840315 61 61 61 61 61 61 61 61 61 61 61 61 61 61 61 61 61 61 61 61 61 61 61 61 61 61 61 61 61 61 61 61 61 61 61 61.9266301785761 63.6534068691523 67.1796603435539 68.8710998813444 70.5625394191349 73.9936798276788 77.3437928140609 78.9301429767248 80.5164931393888 83.6437346487342 86.5293196540151 87.8880127197971 89.2467057855791 91.8297953365879 94.2764724890086 95 95 95 95 95 95 95 95 95 95 95 95 95 95 95 95 95 95 95 95 95 95 90.9802168664102 88.9590651039911 86.937913341572 83.0901425092368 79.5067348043113 77.8381342084888 76.1695336126663 73.1238287809486 70.239340286935 68.9073793345766 67.5754183822182 64.6451243860906 61.7148303899631 61.3574151949815 61 61 61 61 61 61 61 61 61 61 61 61 61 61 61 61 61 61 61 61 61 61 61 61 61 61 61 61 61 61 61 61 61 61 61.9078811790769 63.2931132683438 65.0265836674874 66.7600540666311 70.157342469982 73.5862687468751 75.2454092724969 76.9045497981186 79.9988898391005 83.0357162549995 85.9805041543297 87.3673245833629 88.754145012396 91.492050768718 93.8677553395267 94.4338776697633 95 95 95 95 95 95 95 95 95 95 95 95 95 95 95 95 95 95 95 95 95 93.3094690168172 91.6189380336343 87.2951019760314 83.4819821426913 81.6464057023603 79.8108292620293 76.4666126863391 73.4000177094244 71.991574569281 70.5831314291375 67.965711592712 65.8496622155701 63.7336128384282 61.6175634612864 61 61 61 61 61 61 61 61 61 61 61 61 61 61 61 61 61 61 61 61 61 61 61 61 61 61 61 61 61 61 61 61 61 61 61 61.9748171549567 63.7414463563508 67.4879683540624 69.2272463465285 70.9665243389946 74.4776302719213 77.7685967942153 79.3448078980149 80.9210190018146 83.8895892350548 86.7339495609229 88.0993807223249 89.4648118837269 92.0549427509604 94.4734627784066 95 95 95 95 95 95 95 95 95 95 95 95 95 95 95 95 95 95 95 95 95 95 90.9825105580863 87.044609318915 85.154785461262 83.264961603609 79.6596293695868 76.2434099005886 74.6697080237678 73.0960061469469 70.2580414245075 67.6400773693446 65.6260250781082 63.6119727868717 61.5979204956353 61.2989602478176 61 61 61 61 61 61 61 61 61 61 61 61 61 61 61 61 61 61 61 61 61 61 61 61 61 61 61 61 61 61 61 61 61 61 61.9650727505802 62.7642784213636 63.563484092147 67.2778038793767 70.6203838010889 72.3807365008908 74.1410892006927 77.4688853392594 80.6471636749116 83.6984694221841 85.1683334039384 86.6381973856928 89.3013592664938 91.8591389337494 93.0853062585696 94.3114735833899 95 95 95 95 95 95 95 95 95 95 95 95 95 95 95 95 95 95 95 95 94.9516682380183 94.9033364760366 90.724131752396 86.7938435368142 84.9020261137493 83.0102086906845 79.5060310201009 76.1916286753296 74.6423418082454 73.0930549411613 70.2187846427632 67.5315740049173 65.5142282770148 63.4968825491122 61.4795368212097 61 61 61 61 61 61 61 61 61 61 61 61 61 61 61 61 61 61 61 61 61 61 61 61 61 61 61 61 61 61 61 61 61 61 61 61.9295780015539 63.5878791093639 67.1309334250852 68.8774265957136 70.623919766342 73.9956273053485 77.306744521813 78.9167818698349 80.5268192178568 83.6132535820203 86.5091011222886 87.8706139406456 89.2321267590026 91.8220533093906 94.2871563965074 95 95 95 95 95 95 95 95 95 95 95 95 95 95 95 95 95 95 95 95 95 95 91.1920049069496 89.186276139439 87.1805473719285 83.3006146649836 79.7363219975366 76.4124172443147 74.8876893241638 73.3629614040129 70.5313985314341 67.9470244139878 65.801811694656 63.6565989753243 61.5113862559925 61.2556931279962 61 61 61 61 61 61 61 61 61 61 61 61 61 61 61 61 61 61 61 61 61 61 61 61 61 61 61 61 61 61 61 61 61 61 61 61 61 59.7305264314362 58.1107276073327 57.3148919304406 56.5190562535484 55.0137117658952 53.5889638977419 52.2650561370748 51.6253629588076 50.9856697805403 49.4227433023391 47.8598168241379 46.2968903459366 44.7339638677353 44.0130505735759 44 44 44 44 44 44 44 44 44 44 44 44 44 44 44 44 44 44 44 44 44 44 44 44 44 44 44 44 44 44 44 44 44 44 44 44 44 44 44 44 44 44 44 44 44.2581359929128 44.3064059875055 44.534774698717 44.8490722053161 45 45 45 45 45 45 45.2063007662546 45.362326549498 45.584331991157 45.814269721747 45.9071348608735 46 46 46 46 46 46 46.2322587230661 46.3780976217636 46.5038067330211 46.7234556944938 47 47 47 47 47 47 47 47.1453924694239 47.2892771263931 47.5182660828589 47.6356923187208 48 48 48 48 48 48 48 48.0437365809958 48.2269932122856 48.4102498435754 48.6319468517396 48.7658695831094 49 49 49 49 49 49 49.138 49.394 49.65 49.78 49.91 50 50 50 50 50 50 50.14 50.4 50.662 50.79 50.918 51 51 51 51 51 51 51.044 51.406 51.672 51.805 51.938 52 52 52 52 52 52 52.144 52.406 52.672 52.805 52.938 53 53 53 53 53 53 53.16 53.416 53.676 53.807 53.938 54 54 54 54 54 54 54.15 54.412 54.784 54.854 54.924 55 55 55 55 55 55 55.16 55.41 55.666 55.794 55.922 56 56 56 56 56 56 56.034 56.404 56.662 56.922 56.961 57 57 57 57 57 57 57.144 57.4 57.774 57.918 57.959 58 58 58 58 58 58 58.04 58.29 58.552 58.922 58.961 59 59 59 59 59 59 59.154 59.41 59.666 59.928 59.964 60 60 60 60 60 60 60.02 60.406 60.548 60.74 60.932 61 61 61 61 61 61 61.152 61.406 61.666 61.795 61.924 62 62 62 62 62 62 62.15 62.416 62.546 62.676 62.932 63 63 63 63 63 63 63.156 63.406 63.534 63.662 63.918 64 64 64 64 64 64 64.272 64.4 64.528 64.656 64.91 65 65 65 65 65 65 65.16 65.424 65.618 65.812 65.94 66 66 66 66 66 66 66.276 66.412 66.668 66.798 66.928 67 67 67 67 67 67 67.138 67.262 67.459 67.656 67.918 68 68 68 68 68 68 68.144 68.406 68.536 68.666 68.924 69 69 69 69 69 69 69.15 69.41 69.668 69.796 69.924 70 70 70 70 70 70 70.144 70.404 70.66 70.788 70.916 71 71 71 71 71 71 71.144 71.406 71.662 71.79 71.918 72 72 72 72 72 72 72.152 72.41 72.666 72.924 72.962 73 73 73 73 73 73 73.125 73.25 73.654 73.91 73.955 74 74 74 74 74 74.16 74.285 74.41 74.666 74.924 74.962 75 75 75 75 75 75.14 75.265 75.39 75.804 75.91 75.955 76 76 76 76 76 76 76.138 76.394 76.504 76.924 76.962 77 77 77 77 77 77 77.138 77.242 77.656 77.916 77.958 78 78 78 78 78 78 78.006 78.262 78.678 78.806 78.934 79 79 79 79 79 79 79.132 79.388 79.644 79.898 79.949 80 80 80 80 80 80 80.15 80.4 80.656 80.906 80.953 81 81 81 81 81 81.134 81.261 81.388 81.644 81.9 81.95 82 82 82 82 82 82.312 82.44 82.568 82.66 82.916 82.958 83 83 83 83 83 83 83 83.23 83.832 83.928 83.964 84 84 84 84 84 84 84.15 84.4 84.828 84.873 84.918 85 85 85 85 85 85 85.154 85.416 85.676 85.802 85.928 86 86 86 86 86 86 86.144 86.576 86.662 86.79 86.918 87 87 87 87 87 87 87.146 87.41 87.538 87.666 87.916 88 88 88 88 88 88 88.156 88.406 88.534 88.662 88.918 89 89 89 89 89 89 89.144 89.4 89.656 89.784 89.912 90 90 90 90 90 90 90.156 90.406 90.662 90.792 90.922 91 91 91 91 91 91 91.14 91.406 91.536 91.666 91.928 92 92 92 92 92 92 92 92.394 92.65 92.78 92.91 93 93 93 93 93 93 93 93.226 93.457 93.688 93.946 94 94 94 94 94 94 94.144 94.406 94.536 94.666 94.916 95 95 95 95 95 95 95 95.222 95.347 95.472 95.912 96 96 96 96 96 96 96.134 96.394 96.521 96.648 96.904 97 97 97 97 97 97 97.15 97.406 97.656 97.781 97.906 98 98 98 98 98 98 98.148 98.404 98.666 98.791 98.916 99 99 99 99</TmpSample>
</Traces>
<AutoGain>
<Temperature>60</Temperature>
<Mode>0</Mode>
</AutoGain>
<DefaultAllelicGenotypes>
<Genotypes>
<Genotype>
<Name>Wild Type</Name>
<ShortName></ShortName>
<BinBits>1</BinBits>
</Genotype>
<Genotype>
<Name>Heterozygous</Name>
<ShortName></ShortName>
<BinBits>3</BinBits>
</Genotype>
<Genotype>
<Name>Mutant</Name>
<ShortName></ShortName>
<BinBits>2</BinBits>
</Genotype>
</Genotypes>
</DefaultAllelicGenotypes>
<DefaultScatterGenotypes>
<Genotypes>
<Genotype>
<Name>Wild Type</Name>
<ShortName></ShortName>
<BinBits>1</BinBits>
</Genotype>
<Genotype>
<Name>Heterozygous</Name>
<ShortName></ShortName>
<BinBits>3</BinBits>
</Genotype>
<Genotype>
<Name>None</Name>
<ShortName></ShortName>
<BinBits>0</BinBits>
</Genotype>
<Genotype>
<Name>Mutant</Name>
<ShortName></ShortName>
<BinBits>2</BinBits>
</Genotype>
</Genotypes>
</DefaultScatterGenotypes>
<DefaultMeltGenotypes>
<Genotypes></Genotypes>
</DefaultMeltGenotypes>
<Locked>False</Locked>
<AllowExclusionEnabling>True</AllowExclusionEnabling>
<PluginProgID></PluginProgID>
<PluginData></PluginData>
<Analyses>
<Quantitate>
<ID>55592424</ID>
<Threshold>.0318</Threshold>
<LeftThreshold>1</LeftThreshold>
<ScaleMode>1</ScaleMode>
<RawChannelRef>Cycling A.Green</RawChannelRef>
<Page>1</Page>
<BestFitFixed>False</BestFitFixed>
<InvertSignal>False</InvertSignal>
<TemplateFilename></TemplateFilename>
<TemplateBaseFilename></TemplateBaseFilename>
<NormalisationSettings>
<NormaliseEnabled>True</NormaliseEnabled>
<NormaliseIgnoreFirst>0</NormaliseIgnoreFirst>
<NormaliseSlopeCorrection>True</NormaliseSlopeCorrection>
<NormaliseNTCPercentage>0</NormaliseNTCPercentage>
<NormaliseMinimumReactionEfficiency>-1</NormaliseMinimumReactionEfficiency>
<NormaliseMinimumReactionEffOn>False</NormaliseMinimumReactionEffOn>
<NormaliseDynamicTube>True</NormaliseDynamicTube>
<Algorithm>1</Algorithm>
</NormalisationSettings>
</Quantitate>
</Analyses>
</Experiment>
