# Supplementary material for: Protein profile changes during priming explants to embryogenic response in Coffea canephora: identification of the RPN12 proteasome subunit involved in the protein degradation
Source: PeerJ. 2024 Nov 11;12:e18372. doi: 10.7717/peerj.18372 (PMC11562780; doi:10.7717/peerj.18372)
Supplement: Supplemental Information 4 [file peerj-12-18372-s004.zip › RawCarrillo-Bermejo2Rev/RPN12_run_ACT.rex]

<?xml version="1.0" encoding="utf-8" ?>

<Experiment>
<RexHeader>REX 3.14</RexHeader>
<Notes></Notes>
<Operator>mary</Operator>
<Rotor>2</Rotor>
<StartTime>2024-05-03T14:17:30</StartTime>
<FinishTime>2024-05-03T15:30:55</FinishTime>
<TemplateFilename>C:\Program Files\Rotor-Gene Q Software\Templates\normal.ret</TemplateFilename>
<HighSpeedRotor>True</HighSpeedRotor>
<SpikeSuppression>True</SpikeSuppression>
<ReactionVolume>20</ReactionVolume>
<OilLayerVolume>0</OilLayerVolume>
<AmbientCompensation>True</AmbientCompensation>
<Signature>86a2f900146ccdef431bb6cf32c218df</Signature>
<TemplateSignatureState>2</TemplateSignatureState>
<Samples>
<TranslatedRows>False</TranslatedRows>
<Format></Format>
<ConcentrationUnit>Copies</ConcentrationUnit>
<IDFormat>1</IDFormat>
<SyncPages>False</SyncPages>
<ReadOnly>True</ReadOnly>
<Page>
<Name>Page 1</Name>
<Suitabilities>
<SuitableForAll>True</SuitableForAll>
</Suitabilities>
<Sample>
<ID>1</ID>
<Name>ACT 1</Name>
<Type>2</Type>
<GivenConc>0</GivenConc>
<Selected>True</Selected>
<Color>255</Color>
<TubePosition>1</TubePosition>
<LinePattern>0</LinePattern>
<ReadOnly>True</ReadOnly>
</Sample>
<Sample>
<ID>2</ID>
<Name>ACT 1.1</Name>
<Type>2</Type>
<GivenConc>0</GivenConc>
<Selected>True</Selected>
<Color>51400</Color>
<TubePosition>2</TubePosition>
<LinePattern>0</LinePattern>
<ReadOnly>True</ReadOnly>
</Sample>
<Sample>
<ID>3</ID>
<Name>ACT 1.2</Name>
<Type>2</Type>
<GivenConc>0</GivenConc>
<Selected>True</Selected>
<Color>16711680</Color>
<TubePosition>3</TubePosition>
<LinePattern>0</LinePattern>
<ReadOnly>True</ReadOnly>
</Sample>
<Sample>
<ID>4</ID>
<Name>act 10.1</Name>
<Type>2</Type>
<GivenConc>0</GivenConc>
<Selected>True</Selected>
<Color>8388736</Color>
<TubePosition>4</TubePosition>
<LinePattern>0</LinePattern>
<ReadOnly>True</ReadOnly>
</Sample>
<Sample>
<ID>5</ID>
<Name>act 10.2</Name>
<Type>2</Type>
<GivenConc>0</GivenConc>
<Selected>True</Selected>
<Color>16744703</Color>
<TubePosition>5</TubePosition>
<LinePattern>0</LinePattern>
<ReadOnly>True</ReadOnly>
</Sample>
<Sample>
<ID>6</ID>
<Name>act 10.3</Name>
<Type>2</Type>
<GivenConc>0</GivenConc>
<Selected>True</Selected>
<Color>16744448</Color>
<TubePosition>6</TubePosition>
<LinePattern>0</LinePattern>
<ReadOnly>True</ReadOnly>
</Sample>
<Sample>
<ID>7</ID>
<Name>aCT 100</Name>
<Type>2</Type>
<GivenConc>0</GivenConc>
<Selected>True</Selected>
<Color>8421376</Color>
<TubePosition>7</TubePosition>
<LinePattern>0</LinePattern>
<ReadOnly>True</ReadOnly>
</Sample>
<Sample>
<ID>8</ID>
<Name>aCT 100.1</Name>
<Type>2</Type>
<GivenConc>0</GivenConc>
<Selected>True</Selected>
<Color>8421631</Color>
<TubePosition>8</TubePosition>
<LinePattern>0</LinePattern>
<ReadOnly>True</ReadOnly>
</Sample>
<Sample>
<ID>9</ID>
<Name>aCT 100.2</Name>
<Type>2</Type>
<GivenConc>0</GivenConc>
<Selected>True</Selected>
<Color>1677088</Color>
<TubePosition>9</TubePosition>
<LinePattern>0</LinePattern>
<ReadOnly>True</ReadOnly>
</Sample>
<Sample>
<ID>10</ID>
<Name>ACT 1000</Name>
<Type>5</Type>
<GivenConc>0</GivenConc>
<Selected>True</Selected>
<Color>16711935</Color>
<TubePosition>10</TubePosition>
<LinePattern>0</LinePattern>
<ReadOnly>True</ReadOnly>
</Sample>
<Sample>
<ID>11</ID>
<Name>ACT 1000.1</Name>
<Type>6</Type>
<GivenConc>0</GivenConc>
<Selected>True</Selected>
<Color>197379</Color>
<TubePosition>11</TubePosition>
<LinePattern>0</LinePattern>
<ReadOnly>True</ReadOnly>
</Sample>
<Sample>
<ID>12</ID>
<Name>aCT 1000.2</Name>
<Type>0</Type>
<GivenConc>0</GivenConc>
<Selected>True</Selected>
<Color>13158400</Color>
<TubePosition>12</TubePosition>
<LinePattern>0</LinePattern>
<ReadOnly>True</ReadOnly>
</Sample>
<Sample>
<ID>13</ID>
<Name>aCT 10000</Name>
<Type>0</Type>
<GivenConc>0</GivenConc>
<Selected>True</Selected>
<Color>8504538</Color>
<TubePosition>13</TubePosition>
<LinePattern>0</LinePattern>
<ReadOnly>True</ReadOnly>
</Sample>
<Sample>
<ID>14</ID>
<Name>ACT 10000.1</Name>
<Type>2</Type>
<GivenConc>0</GivenConc>
<Selected>True</Selected>
<Color>8510085</Color>
<TubePosition>14</TubePosition>
<LinePattern>0</LinePattern>
<ReadOnly>True</ReadOnly>
</Sample>
<Sample>
<ID>15</ID>
<Name>aCT 10000.2</Name>
<Type>2</Type>
<GivenConc>0</GivenConc>
<Selected>True</Selected>
<Color>13491072</Color>
<TubePosition>15</TubePosition>
<LinePattern>0</LinePattern>
<ReadOnly>True</ReadOnly>
</Sample>
<Sample>
<ID>16</ID>
<Name>c-</Name>
<Type>2</Type>
<GivenConc>0</GivenConc>
<Selected>True</Selected>
<Color>14395776</Color>
<TubePosition>16</TubePosition>
<LinePattern>0</LinePattern>
<ReadOnly>True</ReadOnly>
</Sample>
<Sample>
<ID>17</ID>
<Name>c-</Name>
<Type>2</Type>
<GivenConc>0</GivenConc>
<Selected>True</Selected>
<Color>14450322</Color>
<TubePosition>17</TubePosition>
<LinePattern>0</LinePattern>
<ReadOnly>True</ReadOnly>
</Sample>
<Sample>
<ID>18</ID>
<Name></Name>
<Type>2</Type>
<GivenConc>0</GivenConc>
<Selected>True</Selected>
<Color>14515654</Color>
<TubePosition>18</TubePosition>
<LinePattern>0</LinePattern>
<ReadOnly>True</ReadOnly>
</Sample>
<Sample>
<ID>19</ID>
<Name></Name>
<Type>2</Type>
<GivenConc>0</GivenConc>
<Selected>True</Selected>
<Color>11893982</Color>
<TubePosition>19</TubePosition>
<LinePattern>0</LinePattern>
<ReadOnly>True</ReadOnly>
</Sample>
<Sample>
<ID>20</ID>
<Name></Name>
<Type>2</Type>
<GivenConc>0</GivenConc>
<Selected>True</Selected>
<Color>174</Color>
<TubePosition>20</TubePosition>
<LinePattern>0</LinePattern>
<ReadOnly>True</ReadOnly>
</Sample>
<Sample>
<ID>21</ID>
<Name></Name>
<Type>2</Type>
<GivenConc>0</GivenConc>
<Selected>True</Selected>
<Color>96685</Color>
<TubePosition>21</TubePosition>
<LinePattern>0</LinePattern>
<ReadOnly>True</ReadOnly>
</Sample>
<Sample>
<ID>22</ID>
<Name></Name>
<Type>2</Type>
<GivenConc>0</GivenConc>
<Selected>True</Selected>
<Color>109955</Color>
<TubePosition>22</TubePosition>
<LinePattern>0</LinePattern>
<ReadOnly>True</ReadOnly>
</Sample>
<Sample>
<ID>23</ID>
<Name></Name>
<Type>2</Type>
<GivenConc>0</GivenConc>
<Selected>True</Selected>
<Color>10267905</Color>
<TubePosition>23</TubePosition>
<LinePattern>0</LinePattern>
<ReadOnly>True</ReadOnly>
</Sample>
<Sample>
<ID>24</ID>
<Name></Name>
<Type>2</Type>
<GivenConc>0</GivenConc>
<Selected>True</Selected>
<Color>11433472</Color>
<TubePosition>24</TubePosition>
<LinePattern>0</LinePattern>
<ReadOnly>True</ReadOnly>
</Sample>
<Sample>
<ID>25</ID>
<Name></Name>
<Type>2</Type>
<GivenConc>0</GivenConc>
<Selected>True</Selected>
<Color>11403264</Color>
<TubePosition>25</TubePosition>
<LinePattern>0</LinePattern>
<ReadOnly>True</ReadOnly>
</Sample>
<Sample>
<ID>26</ID>
<Name></Name>
<Type>2</Type>
<GivenConc>0</GivenConc>
<Selected>True</Selected>
<Color>11338136</Color>
<TubePosition>26</TubePosition>
<LinePattern>0</LinePattern>
<ReadOnly>True</ReadOnly>
</Sample>
<Sample>
<ID>27</ID>
<Name></Name>
<Type>2</Type>
<GivenConc>0</GivenConc>
<Selected>True</Selected>
<Color>6553774</Color>
<TubePosition>27</TubePosition>
<LinePattern>0</LinePattern>
<ReadOnly>True</ReadOnly>
</Sample>
<Sample>
<ID>28</ID>
<Name></Name>
<Type>2</Type>
<GivenConc>0</GivenConc>
<Selected>True</Selected>
<Color>14013909</Color>
<TubePosition>28</TubePosition>
<LinePattern>0</LinePattern>
<ReadOnly>True</ReadOnly>
</Sample>
<Sample>
<ID>29</ID>
<Name></Name>
<Type>2</Type>
<GivenConc>0</GivenConc>
<Selected>True</Selected>
<Color>12566463</Color>
<TubePosition>29</TubePosition>
<LinePattern>0</LinePattern>
<ReadOnly>True</ReadOnly>
</Sample>
<Sample>
<ID>30</ID>
<Name></Name>
<Type>2</Type>
<GivenConc>0</GivenConc>
<Selected>True</Selected>
<Color>9803157</Color>
<TubePosition>30</TubePosition>
<LinePattern>0</LinePattern>
<ReadOnly>True</ReadOnly>
</Sample>
<Sample>
<ID>31</ID>
<Name></Name>
<Type>2</Type>
<GivenConc>0</GivenConc>
<Selected>True</Selected>
<Color>7697781</Color>
<TubePosition>31</TubePosition>
<LinePattern>0</LinePattern>
<ReadOnly>True</ReadOnly>
</Sample>
<Sample>
<ID>32</ID>
<Name></Name>
<Type>2</Type>
<GivenConc>0</GivenConc>
<Selected>True</Selected>
<Color>5526612</Color>
<TubePosition>32</TubePosition>
<LinePattern>0</LinePattern>
<ReadOnly>True</ReadOnly>
</Sample>
<Sample>
<ID>33</ID>
<Name></Name>
<Type>2</Type>
<GivenConc>0</GivenConc>
<Selected>True</Selected>
<Color>255</Color>
<TubePosition>33</TubePosition>
<LinePattern>0</LinePattern>
<ReadOnly>True</ReadOnly>
</Sample>
<Sample>
<ID>34</ID>
<Name></Name>
<Type>2</Type>
<GivenConc>0</GivenConc>
<Selected>True</Selected>
<Color>51400</Color>
<TubePosition>34</TubePosition>
<LinePattern>0</LinePattern>
<ReadOnly>True</ReadOnly>
</Sample>
<Sample>
<ID>35</ID>
<Name></Name>
<Type>2</Type>
<GivenConc>0</GivenConc>
<Selected>True</Selected>
<Color>16711680</Color>
<TubePosition>35</TubePosition>
<LinePattern>0</LinePattern>
<ReadOnly>True</ReadOnly>
</Sample>
<Sample>
<ID>36</ID>
<Name></Name>
<Type>2</Type>
<GivenConc>0</GivenConc>
<Selected>True</Selected>
<Color>8388736</Color>
<TubePosition>36</TubePosition>
<LinePattern>0</LinePattern>
<ReadOnly>True</ReadOnly>
</Sample>
</Page>
<Groups></Groups>
<CustomColumns></CustomColumns>
<HiddenColumns></HiddenColumns>
</Samples>
<ChannelTypes>
<ChannelType>
<Name>Green</Name>
<Gain>5</Gain>
<Detector>1</Detector>
<Source>1</Source>
<Hidden>False</Hidden>
<Type>3</Type>
<Key>[Green][1][1]</Key>
</ChannelType>
<ChannelType>
<Name>Yellow</Name>
<Gain>5</Gain>
<Detector>2</Detector>
<Source>2</Source>
<Hidden>False</Hidden>
<Type>3</Type>
<Key>[Yellow][2][2]</Key>
</ChannelType>
<ChannelType>
<Name>HRM</Name>
<Gain>7</Gain>
<Detector>1</Detector>
<Source>7</Source>
<Hidden>False</Hidden>
<Type>3</Type>
<Key>[HRM][7][1]</Key>
</ChannelType>
</ChannelTypes>
<Record>
<Field>
<Name>Run Wizard</Name>
<Value>Advanced</Value>
<Type>3</Type>
<Group>General</Group>
<ExpandParent>True</ExpandParent>
</Field>
<Field>
<Name></Name>
<Value>Saved At 03/05/2024 02:17:06 p.m. By Unauthenticated Domain/Unknown User</Value>
<Type>3</Type>
<Group>Security Audit Trail Summary</Group>
<ExpandParent>True</ExpandParent>
</Field>
<Field>
<Name></Name>
<Value>Saved At 03/05/2024 02:17:06 p.m. By Unauthenticated Domain/Unknown User (Authentication Disabled)</Value>
<Type>3</Type>
<Group>Security Audit Trail Detail</Group>
<ExpandParent>False</ExpandParent>
</Field>
<Field>
<Name>Rotor Type</Name>
<Value>36-Well Rotor</Value>
<Type>2</Type>
<Group></Group>
<ExpandParent>True</ExpandParent>
</Field>
<Field>
<Name></Name>
<Value>Ambient Air Correction = On</Value>
<Type>2</Type>
<Group></Group>
<ExpandParent>True</ExpandParent>
</Field>
<Field>
<Name></Name>
<Value>[thermaltype=cooling;volume=15;oil=0;transition=0] =&gt; [Input=36_Well_15uL_Cooling;K=4;M=1;B=0]</Value>
<Type>2</Type>
<Group>Compensation Parameters</Group>
<ExpandParent>True</ExpandParent>
</Field>
<Field>
<Name></Name>
<Value>[thermaltype=cooling;volume=15;oil=0;transition=-40] =&gt; [Input=36_Well_15uL_Cooling;K=4;M=1;B=0]</Value>
<Type>2</Type>
<Group>Compensation Parameters</Group>
<ExpandParent>True</ExpandParent>
</Field>
<Field>
<Name></Name>
<Value>[thermaltype=cooling;volume=15;oil=0;transition=-35] =&gt; [Input=36_Well_15uL_Cooling;K=4;M=1;B=2]</Value>
<Type>2</Type>
<Group>Compensation Parameters</Group>
<ExpandParent>True</ExpandParent>
</Field>
<Field>
<Name></Name>
<Value>[thermaltype=cooling;volume=15;oil=0;transition=-30] =&gt; [Input=36_Well_15uL_Cooling;K=2;M=1;B=8]</Value>
<Type>2</Type>
<Group>Compensation Parameters</Group>
<ExpandParent>True</ExpandParent>
</Field>
<Field>
<Name></Name>
<Value>[thermaltype=cooling;volume=15;oil=0;transition=-25] =&gt; [Input=36_Well_15uL_Cooling;K=2;M=1;B=14.5]</Value>
<Type>2</Type>
<Group>Compensation Parameters</Group>
<ExpandParent>True</ExpandParent>
</Field>
<Field>
<Name></Name>
<Value>[thermaltype=cooling;volume=15;oil=0;transition=-1] =&gt; [Input=36_Well_15uL_Cooling;K=2;M=1;B=14.5]</Value>
<Type>2</Type>
<Group>Compensation Parameters</Group>
<ExpandParent>True</ExpandParent>
</Field>
<Field>
<Name></Name>
<Value>[thermaltype=cooling;volume=15;oil=15;transition=0] =&gt; [Input=36_Well_15uL_Cooling;K=4;M=1;B=0]</Value>
<Type>2</Type>
<Group>Compensation Parameters</Group>
<ExpandParent>True</ExpandParent>
</Field>
<Field>
<Name></Name>
<Value>[thermaltype=cooling;volume=15;oil=15;transition=-40] =&gt; [Input=36_Well_15uL_Cooling;K=4;M=1;B=0]</Value>
<Type>2</Type>
<Group>Compensation Parameters</Group>
<ExpandParent>True</ExpandParent>
</Field>
<Field>
<Name></Name>
<Value>[thermaltype=cooling;volume=15;oil=15;transition=-35] =&gt; [Input=36_Well_15uL_Cooling;K=4;M=1;B=2]</Value>
<Type>2</Type>
<Group>Compensation Parameters</Group>
<ExpandParent>True</ExpandParent>
</Field>
<Field>
<Name></Name>
<Value>[thermaltype=cooling;volume=15;oil=15;transition=-30] =&gt; [Input=36_Well_15uL_Cooling;K=2;M=1;B=8]</Value>
<Type>2</Type>
<Group>Compensation Parameters</Group>
<ExpandParent>True</ExpandParent>
</Field>
<Field>
<Name></Name>
<Value>[thermaltype=cooling;volume=15;oil=15;transition=-25] =&gt; [Input=36_Well_15uL_Cooling;K=2;M=1;B=14.5]</Value>
<Type>2</Type>
<Group>Compensation Parameters</Group>
<ExpandParent>True</ExpandParent>
</Field>
<Field>
<Name></Name>
<Value>[thermaltype=cooling;volume=15;oil=15;transition=-1] =&gt; [Input=36_Well_15uL_Cooling;K=2;M=1;B=14.5]</Value>
<Type>2</Type>
<Group>Compensation Parameters</Group>
<ExpandParent>True</ExpandParent>
</Field>
<Field>
<Name></Name>
<Value>[thermaltype=cooling;volume=28;oil=0;transition=0] =&gt; [Input=36_Well_28uL_Cooling;K=8.5;M=1;B=0]</Value>
<Type>2</Type>
<Group>Compensation Parameters</Group>
<ExpandParent>True</ExpandParent>
</Field>
<Field>
<Name></Name>
<Value>[thermaltype=cooling;volume=28;oil=0;transition=-40] =&gt; [Input=36_Well_28uL_Cooling;K=8.5;M=1;B=0]</Value>
<Type>2</Type>
<Group>Compensation Parameters</Group>
<ExpandParent>True</ExpandParent>
</Field>
<Field>
<Name></Name>
<Value>[thermaltype=cooling;volume=28;oil=0;transition=-35] =&gt; [Input=36_Well_28uL_Cooling;K=6.25;M=1;B=0]</Value>
<Type>2</Type>
<Group>Compensation Parameters</Group>
<ExpandParent>True</ExpandParent>
</Field>
<Field>
<Name></Name>
<Value>[thermaltype=cooling;volume=28;oil=0;transition=-30] =&gt; [Input=36_Well_28uL_Cooling;K=5;M=1;B=2.5]</Value>
<Type>2</Type>
<Group>Compensation Parameters</Group>
<ExpandParent>True</ExpandParent>
</Field>
<Field>
<Name></Name>
<Value>[thermaltype=cooling;volume=28;oil=0;transition=-25] =&gt; [Input=36_Well_28uL_Cooling;K=5;M=1;B=7.5]</Value>
<Type>2</Type>
<Group>Compensation Parameters</Group>
<ExpandParent>True</ExpandParent>
</Field>
<Field>
<Name></Name>
<Value>[thermaltype=cooling;volume=28;oil=0;transition=-1] =&gt; [Input=36_Well_28uL_Cooling;K=5;M=1;B=7.5]</Value>
<Type>2</Type>
<Group>Compensation Parameters</Group>
<ExpandParent>True</ExpandParent>
</Field>
<Field>
<Name></Name>
<Value>[thermaltype=cooling;volume=25;oil=15;transition=0] =&gt; [Input=36_Well_25uL_Oil_15uL_Cooling;K=8;M=1;B=0]</Value>
<Type>2</Type>
<Group>Compensation Parameters</Group>
<ExpandParent>True</ExpandParent>
</Field>
<Field>
<Name></Name>
<Value>[thermaltype=cooling;volume=25;oil=15;transition=-40] =&gt; [Input=36_Well_25uL_Oil_15uL_Cooling;K=8;M=1;B=0]</Value>
<Type>2</Type>
<Group>Compensation Parameters</Group>
<ExpandParent>True</ExpandParent>
</Field>
<Field>
<Name></Name>
<Value>[thermaltype=cooling;volume=25;oil=15;transition=-35] =&gt; [Input=36_Well_25uL_Oil_15uL_Cooling;K=10;M=1;B=-1]</Value>
<Type>2</Type>
<Group>Compensation Parameters</Group>
<ExpandParent>True</ExpandParent>
</Field>
<Field>
<Name></Name>
<Value>[thermaltype=cooling;volume=25;oil=15;transition=-30] =&gt; [Input=36_Well_25uL_Oil_15uL_Cooling;K=5.2;M=1;B=8]</Value>
<Type>2</Type>
<Group>Compensation Parameters</Group>
<ExpandParent>True</ExpandParent>
</Field>
<Field>
<Name></Name>
<Value>[thermaltype=cooling;volume=25;oil=15;transition=-25] =&gt; [Input=36_Well_25uL_Oil_15uL_Cooling;K=6;M=1;B=10]</Value>
<Type>2</Type>
<Group>Compensation Parameters</Group>
<ExpandParent>True</ExpandParent>
</Field>
<Field>
<Name></Name>
<Value>[thermaltype=cooling;volume=25;oil=15;transition=-1] =&gt; [Input=36_Well_25uL_Oil_15uL_Cooling;K=6;M=1;B=10]</Value>
<Type>2</Type>
<Group>Compensation Parameters</Group>
<ExpandParent>True</ExpandParent>
</Field>
<Field>
<Name></Name>
<Value>[thermaltype=cooling;volume=50;oil=0;transition=0] =&gt; [Input=36_Well_50uL_Cooling;K=6.5;M=1;B=0]</Value>
<Type>2</Type>
<Group>Compensation Parameters</Group>
<ExpandParent>True</ExpandParent>
</Field>
<Field>
<Name></Name>
<Value>[thermaltype=cooling;volume=50;oil=0;transition=-40] =&gt; [Input=36_Well_50uL_Cooling;K=6.5;M=1;B=0]</Value>
<Type>2</Type>
<Group>Compensation Parameters</Group>
<ExpandParent>True</ExpandParent>
</Field>
<Field>
<Name></Name>
<Value>[thermaltype=cooling;volume=50;oil=0;transition=-35] =&gt; [Input=36_Well_50uL_Cooling;K=6.1;M=1;B=0]</Value>
<Type>2</Type>
<Group>Compensation Parameters</Group>
<ExpandParent>True</ExpandParent>
</Field>
<Field>
<Name></Name>
<Value>[thermaltype=cooling;volume=50;oil=0;transition=-30] =&gt; [Input=36_Well_50uL_Cooling;K=7.7;M=1;B=9.5]</Value>
<Type>2</Type>
<Group>Compensation Parameters</Group>
<ExpandParent>True</ExpandParent>
</Field>
<Field>
<Name></Name>
<Value>[thermaltype=cooling;volume=50;oil=0;transition=-25] =&gt; [Input=36_Well_50uL_Cooling;K=5.8;M=1;B=14.7]</Value>
<Type>2</Type>
<Group>Compensation Parameters</Group>
<ExpandParent>True</ExpandParent>
</Field>
<Field>
<Name></Name>
<Value>[thermaltype=cooling;volume=50;oil=0;transition=-1] =&gt; [Input=36_Well_50uL_Cooling;K=5.8;M=1;B=14.7]</Value>
<Type>2</Type>
<Group>Compensation Parameters</Group>
<ExpandParent>True</ExpandParent>
</Field>
<Field>
<Name></Name>
<Value>[thermaltype=cooling;volume=50;oil=15;transition=0] =&gt; [Input=36_Well_50uL_Cooling;K=6.5;M=1;B=0]</Value>
<Type>2</Type>
<Group>Compensation Parameters</Group>
<ExpandParent>True</ExpandParent>
</Field>
<Field>
<Name></Name>
<Value>[thermaltype=cooling;volume=50;oil=15;transition=-40] =&gt; [Input=36_Well_50uL_Cooling;K=6.5;M=1;B=0]</Value>
<Type>2</Type>
<Group>Compensation Parameters</Group>
<ExpandParent>True</ExpandParent>
</Field>
<Field>
<Name></Name>
<Value>[thermaltype=cooling;volume=50;oil=15;transition=-35] =&gt; [Input=36_Well_50uL_Cooling;K=6.1;M=1;B=0]</Value>
<Type>2</Type>
<Group>Compensation Parameters</Group>
<ExpandParent>True</ExpandParent>
</Field>
<Field>
<Name></Name>
<Value>[thermaltype=cooling;volume=50;oil=15;transition=-30] =&gt; [Input=36_Well_50uL_Cooling;K=7.7;M=1;B=9.5]</Value>
<Type>2</Type>
<Group>Compensation Parameters</Group>
<ExpandParent>True</ExpandParent>
</Field>
<Field>
<Name></Name>
<Value>[thermaltype=cooling;volume=50;oil=15;transition=-25] =&gt; [Input=36_Well_50uL_Cooling;K=5.8;M=1;B=14.7]</Value>
<Type>2</Type>
<Group>Compensation Parameters</Group>
<ExpandParent>True</ExpandParent>
</Field>
<Field>
<Name></Name>
<Value>[thermaltype=cooling;volume=50;oil=15;transition=-1] =&gt; [Input=36_Well_50uL_Cooling;K=5.8;M=1;B=14.7]</Value>
<Type>2</Type>
<Group>Compensation Parameters</Group>
<ExpandParent>True</ExpandParent>
</Field>
<Field>
<Name></Name>
<Value>[thermaltype=heating;volume=15;oil=0;transition=40] =&gt; [Input=36_Well_15uL_Heating;K=0;M=1;B=0]</Value>
<Type>2</Type>
<Group>Compensation Parameters</Group>
<ExpandParent>True</ExpandParent>
</Field>
<Field>
<Name></Name>
<Value>[thermaltype=heating;volume=15;oil=0;transition=35] =&gt; [Input=36_Well_15uL_Heating;K=0;M=1;B=0]</Value>
<Type>2</Type>
<Group>Compensation Parameters</Group>
<ExpandParent>True</ExpandParent>
</Field>
<Field>
<Name></Name>
<Value>[thermaltype=heating;volume=15;oil=0;transition=30] =&gt; [Input=36_Well_15uL_Heating;K=0;M=1;B=0]</Value>
<Type>2</Type>
<Group>Compensation Parameters</Group>
<ExpandParent>True</ExpandParent>
</Field>
<Field>
<Name></Name>
<Value>[thermaltype=heating;volume=15;oil=0;transition=25] =&gt; [Input=36_Well_15uL_Heating;K=0;M=1;B=0]</Value>
<Type>2</Type>
<Group>Compensation Parameters</Group>
<ExpandParent>True</ExpandParent>
</Field>
<Field>
<Name></Name>
<Value>[thermaltype=heating;volume=15;oil=15;transition=40] =&gt; [Input=36_Well_15uL_Heating;K=0;M=1;B=0]</Value>
<Type>2</Type>
<Group>Compensation Parameters</Group>
<ExpandParent>True</ExpandParent>
</Field>
<Field>
<Name></Name>
<Value>[thermaltype=heating;volume=15;oil=15;transition=35] =&gt; [Input=36_Well_15uL_Heating;K=0;M=1;B=0]</Value>
<Type>2</Type>
<Group>Compensation Parameters</Group>
<ExpandParent>True</ExpandParent>
</Field>
<Field>
<Name></Name>
<Value>[thermaltype=heating;volume=15;oil=15;transition=30] =&gt; [Input=36_Well_15uL_Heating;K=0;M=1;B=0]</Value>
<Type>2</Type>
<Group>Compensation Parameters</Group>
<ExpandParent>True</ExpandParent>
</Field>
<Field>
<Name></Name>
<Value>[thermaltype=heating;volume=15;oil=15;transition=25] =&gt; [Input=36_Well_15uL_Heating;K=0;M=1;B=0]</Value>
<Type>2</Type>
<Group>Compensation Parameters</Group>
<ExpandParent>True</ExpandParent>
</Field>
<Field>
<Name></Name>
<Value>[thermaltype=heating;volume=28;oil=0;transition=40] =&gt; [Input=36_Well_28uL_Heating;K=0;M=1;B=0]</Value>
<Type>2</Type>
<Group>Compensation Parameters</Group>
<ExpandParent>True</ExpandParent>
</Field>
<Field>
<Name></Name>
<Value>[thermaltype=heating;volume=28;oil=0;transition=35] =&gt; [Input=36_Well_28uL_Heating;K=0;M=1;B=0]</Value>
<Type>2</Type>
<Group>Compensation Parameters</Group>
<ExpandParent>True</ExpandParent>
</Field>
<Field>
<Name></Name>
<Value>[thermaltype=heating;volume=28;oil=0;transition=30] =&gt; [Input=36_Well_28uL_Heating;K=0;M=1;B=0]</Value>
<Type>2</Type>
<Group>Compensation Parameters</Group>
<ExpandParent>True</ExpandParent>
</Field>
<Field>
<Name></Name>
<Value>[thermaltype=heating;volume=28;oil=0;transition=25] =&gt; [Input=36_Well_28uL_Heating;K=0;M=1;B=0]</Value>
<Type>2</Type>
<Group>Compensation Parameters</Group>
<ExpandParent>True</ExpandParent>
</Field>
<Field>
<Name></Name>
<Value>[thermaltype=heating;volume=25;oil=15;transition=40] =&gt; [Input=36_Well_25uL_Oil_15uL_Heating;K=0;M=1;B=0]</Value>
<Type>2</Type>
<Group>Compensation Parameters</Group>
<ExpandParent>True</ExpandParent>
</Field>
<Field>
<Name></Name>
<Value>[thermaltype=heating;volume=25;oil=15;transition=35] =&gt; [Input=36_Well_25uL_Oil_15uL_Heating;K=0;M=1;B=0]</Value>
<Type>2</Type>
<Group>Compensation Parameters</Group>
<ExpandParent>True</ExpandParent>
</Field>
<Field>
<Name></Name>
<Value>[thermaltype=heating;volume=25;oil=15;transition=30] =&gt; [Input=36_Well_25uL_Oil_15uL_Heating;K=0;M=1;B=0]</Value>
<Type>2</Type>
<Group>Compensation Parameters</Group>
<ExpandParent>True</ExpandParent>
</Field>
<Field>
<Name></Name>
<Value>[thermaltype=heating;volume=25;oil=15;transition=25] =&gt; [Input=36_Well_25uL_Oil_15uL_Heating;K=0;M=1;B=0]</Value>
<Type>2</Type>
<Group>Compensation Parameters</Group>
<ExpandParent>True</ExpandParent>
</Field>
<Field>
<Name></Name>
<Value>[thermaltype=heating;volume=50;oil=0;transition=40] =&gt; [Input=36_Well_50uL_Heating;K=0;M=1;B=0]</Value>
<Type>2</Type>
<Group>Compensation Parameters</Group>
<ExpandParent>True</ExpandParent>
</Field>
<Field>
<Name></Name>
<Value>[thermaltype=heating;volume=50;oil=0;transition=35] =&gt; [Input=36_Well_50uL_Heating;K=0;M=1;B=0]</Value>
<Type>2</Type>
<Group>Compensation Parameters</Group>
<ExpandParent>True</ExpandParent>
</Field>
<Field>
<Name></Name>
<Value>[thermaltype=heating;volume=50;oil=0;transition=30] =&gt; [Input=36_Well_50uL_Heating;K=0;M=1;B=0]</Value>
<Type>2</Type>
<Group>Compensation Parameters</Group>
<ExpandParent>True</ExpandParent>
</Field>
<Field>
<Name></Name>
<Value>[thermaltype=heating;volume=50;oil=0;transition=25] =&gt; [Input=36_Well_50uL_Heating;K=0;M=1;B=0]</Value>
<Type>2</Type>
<Group>Compensation Parameters</Group>
<ExpandParent>True</ExpandParent>
</Field>
<Field>
<Name></Name>
<Value>[thermaltype=heating;volume=50;oil=15;transition=40] =&gt; [Input=36_Well_50uL_Heating;K=0;M=1;B=0]</Value>
<Type>2</Type>
<Group>Compensation Parameters</Group>
<ExpandParent>True</ExpandParent>
</Field>
<Field>
<Name></Name>
<Value>[thermaltype=heating;volume=50;oil=15;transition=35] =&gt; [Input=36_Well_50uL_Heating;K=0;M=1;B=0]</Value>
<Type>2</Type>
<Group>Compensation Parameters</Group>
<ExpandParent>True</ExpandParent>
</Field>
<Field>
<Name></Name>
<Value>[thermaltype=heating;volume=50;oil=15;transition=30] =&gt; [Input=36_Well_50uL_Heating;K=0;M=1;B=0]</Value>
<Type>2</Type>
<Group>Compensation Parameters</Group>
<ExpandParent>True</ExpandParent>
</Field>
<Field>
<Name></Name>
<Value>[thermaltype=heating;volume=50;oil=15;transition=25] =&gt; [Input=36_Well_50uL_Heating;K=0;M=1;B=0]</Value>
<Type>2</Type>
<Group>Compensation Parameters</Group>
<ExpandParent>True</ExpandParent>
</Field>
<Field>
<Name></Name>
<Value>[thermaltype=heating;volume=15;transition=-40] =&gt; [Input=36_Well_15uL_Heating;K=0;M=1;B=0]</Value>
<Type>2</Type>
<Group>Compensation Parameters</Group>
<ExpandParent>True</ExpandParent>
</Field>
<Field>
<Name></Name>
<Value>[thermaltype=heating;volume=25;transition=-40] =&gt; [Input=36_Well_25uL_Oil_15uL_Heating;K=0;M=1;B=0]</Value>
<Type>2</Type>
<Group>Compensation Parameters</Group>
<ExpandParent>True</ExpandParent>
</Field>
<Field>
<Name></Name>
<Value>[thermaltype=heating;volume=28;transition=-40] =&gt; [Input=36_Well_28uL_Heating;K=0;M=1;B=0]</Value>
<Type>2</Type>
<Group>Compensation Parameters</Group>
<ExpandParent>True</ExpandParent>
</Field>
<Field>
<Name></Name>
<Value>[thermaltype=heating;volume=50;transition=-40] =&gt; [Input=36_Well_50uL_Heating;K=0;M=1;B=0]</Value>
<Type>2</Type>
<Group>Compensation Parameters</Group>
<ExpandParent>True</ExpandParent>
</Field>
<Field>
<Name></Name>
<Value>03/05/2024 02:17:08 p.m. 72_Well_10uL_Heating = -39; 72_Well_10uL_Cooling = 34; 72_Well_25uL_Heating = -31; 72_Well_25uL_Cooling = 11; Gene_Disc_100_25uL_Heating = -13; Gene_Disc_100_25uL_Cooling = -17; 36_Well_28uL_Heating = -14; 36_Well_28uL_Cooling = 8; Gene_Disc_72_15uL_Heating = -42; Gene_Disc_72_15uL_Cooling = 7; 72_Well_50uL_Heating = -17; 72_Well_50uL_Cooling = 1; 36_Well_15uL_Heating = -17; 36_Well_15uL_Cooling = 63; 36_Well_50uL_Heating = -8; 36_Well_50uL_Cooling = 0; Gene_Disc_72_25uL_Heating = -27; Gene_Disc_72_25uL_Cooling = -7; Gene_Disc_72_50uL_Heating = -11; Gene_Disc_72_50uL_Cooling = -19; Gene_Disc_100_10uL_Heating = -24; Gene_Disc_100_10uL_Cooling = 11; 36_Well_25uL_Oil_15uL_Heating = -11; 36_Well_25uL_Oil_15uL_Cooling = 4</Value>
<Type>2</Type>
<Group></Group>
<ExpandParent>True</ExpandParent>
</Field>
<Field>
<Name></Name>
<Value>Rotor Radius Adjustment [Immediate] = 0</Value>
<Type>2</Type>
<Group></Group>
<ExpandParent>True</ExpandParent>
</Field>
<Field>
<Name></Name>
<Value>Rotor Calibration Value [Immediate] = 73</Value>
<Type>2</Type>
<Group></Group>
<ExpandParent>True</ExpandParent>
</Field>
<Field>
<Name></Name>
<Value>Rotor Calibration Value [Global] = 73</Value>
<Type>2</Type>
<Group></Group>
<ExpandParent>True</ExpandParent>
</Field>
<Field>
<Name></Name>
<Value>Machine Run Count = 1283</Value>
<Type>2</Type>
<Group></Group>
<ExpandParent>True</ExpandParent>
</Field>
<Field>
<Name></Name>
<Value>LED Adjustment(1) = -1</Value>
<Type>2</Type>
<Group></Group>
<ExpandParent>True</ExpandParent>
</Field>
<Field>
<Name></Name>
<Value>LED Adjustment(2) = -1</Value>
<Type>2</Type>
<Group></Group>
<ExpandParent>True</ExpandParent>
</Field>
<Field>
<Name></Name>
<Value>LED Adjustment(3) = -1</Value>
<Type>2</Type>
<Group></Group>
<ExpandParent>True</ExpandParent>
</Field>
<Field>
<Name></Name>
<Value>LED Adjustment(4) = -1</Value>
<Type>2</Type>
<Group></Group>
<ExpandParent>True</ExpandParent>
</Field>
<Field>
<Name></Name>
<Value>LED Adjustment(5) = -1</Value>
<Type>2</Type>
<Group></Group>
<ExpandParent>True</ExpandParent>
</Field>
<Field>
<Name></Name>
<Value>LED Adjustment(6) = -1</Value>
<Type>2</Type>
<Group></Group>
<ExpandParent>True</ExpandParent>
</Field>
<Field>
<Name>Program Version</Name>
<Value>Rotor-Gene Q Series Software 2.0.2 (Build 4)</Value>
<Type>2</Type>
<Group></Group>
<ExpandParent>True</ExpandParent>
</Field>
<Field>
<Name>Machine Serial No</Name>
<Value>0611140</Value>
<Type>2</Type>
<Group></Group>
<ExpandParent>True</ExpandParent>
</Field>
<Field>
<Name>Machine Version</Name>
<Value>Rotor-Gene Q, Firmware Version=6, Major Firmware Version=2, Make Version=79</Value>
<Type>2</Type>
<Group></Group>
<ExpandParent>True</ExpandParent>
</Field>
<Field>
<Name>Thermal Model =</Name>
<Value>T3</Value>
<Type>3</Type>
<Group></Group>
<ExpandParent>True</ExpandParent>
</Field>
<Field>
<Name></Name>
<Value>Experiment Started At 03/05/2024 02:17:30 p.m. By Unauthenticated Domain/Unknown User</Value>
<Type>3</Type>
<Group>Security Audit Trail Summary</Group>
<ExpandParent>True</ExpandParent>
</Field>
<Field>
<Name></Name>
<Value>Experiment Started At 03/05/2024 02:17:30 p.m. By Unauthenticated Domain/Unknown User (Authentication Disabled)</Value>
<Type>3</Type>
<Group>Security Audit Trail Detail</Group>
<ExpandParent>False</ExpandParent>
</Field>
<Field>
<Name></Name>
<Value>TempCal Set Temp = 50, 75, 95</Value>
<Type>3</Type>
<Group></Group>
<ExpandParent>True</ExpandParent>
</Field>
<Field>
<Name></Name>
<Value>TempCal Applied Temp = 51.2, 76.7, 97.3</Value>
<Type>3</Type>
<Group></Group>
<ExpandParent>True</ExpandParent>
</Field>
<Field>
<Name></Name>
<Value>Distribution Channel = 255</Value>
<Type>2</Type>
<Group></Group>
<ExpandParent>True</ExpandParent>
</Field>
<Field>
<Name></Name>
<Value>Optics Value = 10</Value>
<Type>2</Type>
<Group></Group>
<ExpandParent>True</ExpandParent>
</Field>
<Field>
<Name></Name>
<Value>Samples Locked At 03/05/2024 02:17:43 p.m. By Unauthenticated Domain/Unknown User</Value>
<Type>3</Type>
<Group>Security Audit Trail Summary</Group>
<ExpandParent>True</ExpandParent>
</Field>
<Field>
<Name></Name>
<Value>Samples Locked At 03/05/2024 02:17:43 p.m. By Unauthenticated Domain/Unknown User (Authentication Disabled)</Value>
<Type>3</Type>
<Group>Security Audit Trail Detail</Group>
<ExpandParent>False</ExpandParent>
</Field>
<Field>
<Name></Name>
<Value>Experiment.Stop_ called at 03/05/2024 03:30:55 p.m.</Value>
<Type>2</Type>
<Group>Debugging Info</Group>
<ExpandParent>True</ExpandParent>
</Field>
<Field>
<Name></Name>
<Value>TurnOff called at 03/05/2024 03:30:55 p.m.</Value>
<Type>2</Type>
<Group>Debugging Info</Group>
<ExpandParent>True</ExpandParent>
</Field>
<Field>
<Name></Name>
<Value>Saved At 03/05/2024 03:30:57 p.m. By Unauthenticated Domain/Unknown User</Value>
<Type>3</Type>
<Group>Security Audit Trail Summary</Group>
<ExpandParent>True</ExpandParent>
</Field>
<Field>
<Name></Name>
<Value>Saved At 03/05/2024 03:30:57 p.m. By Unauthenticated Domain/Unknown User (Authentication Disabled)</Value>
<Type>3</Type>
<Group>Security Audit Trail Detail</Group>
<ExpandParent>False</ExpandParent>
</Field>
<Field>
<Name></Name>
<Value>Saved At 03/05/2024 04:21:00 p.m. By Unauthenticated Domain/Unknown User</Value>
<Type>3</Type>
<Group>Security Audit Trail Summary</Group>
<ExpandParent>True</ExpandParent>
</Field>
<Field>
<Name></Name>
<Value>Saved At 03/05/2024 04:21:00 p.m. By Unauthenticated Domain/Unknown User (Authentication Disabled)</Value>
<Type>3</Type>
<Group>Security Audit Trail Detail</Group>
<ExpandParent>False</ExpandParent>
</Field>
</Record>
<RawChannels>
<RawChannel>
<Name>Cycling A.Green</Name>
<StartX>1</StartX>
<StepX>1</StepX>
<MinXPoints>40</MinXPoints>
<XAxisLabel>Cycle</XAxisLabel>
<YAxisLabel>Fluorescence</YAxisLabel>
<ExternalSource></ExternalSource>
<Reading>.769563337656723 .795249357849495 .785487496405327 .774141044225732 .795471885252156 .784517179115485 .793578131641762 .778646088785709 .796393784491747 .772810770521917 .806820782787824 .817531442388389 .809055139565554 .792882253170649 .805778082958216 .828564888990616 .796638320099066 .813071112910893 .792706187533379 .804619962321954 .817756415147123 .819206022227309 .822715597263549 .85741831221346 .866276471678166 .860405381348389 .856743216093182 .858370845095496 .897924079430145 .985145929069024 1.08775027520736 1.30889709969591 1.70792052229452 2.2531706486845 2.97678085501386 3.39589532310979 3.76930538752466 4.15550850690471 4.56315180966131 5.10671778439002</Reading>
<Reading>.581016602989594 .552567330434119 .550240329594873 .544747081712062 .584318811830828 .560514737671982 .555567115420629 .545183053766254 .554411128913303 .586164426860238 .557499264297158 .566109712367437 .558589194432637 .556000610360876 .550263805013176 .548180361638819 .555809872587167 .543925442071471 .580319676508736 .597172721228569 .561414628706915 .56796259359775 .593793937808586 .590651305917957 .574560862956377 .58430316155196 .595578698405432 .587980977086035 .576464048654481 .633366785804415 .646160888779337 .719513745835559 .912707495449542 1.18076218814374 1.65356933953867 2.19043259327077 2.86291948686089 3.43545978702765 3.91312530200148 4.40894178683146</Reading>
<Reading>.656959581198538 .698608885837085 .691585823194887 .715765504046575 .699735146977079 .692950331883726 .707800629979618 .713289914480118 .715539133941514 .739681086442359 .69386934115705 .688181887541009 .693649703720658 .723747146269462 .73712813470195 .727346710409196 .716193092022801 .732839958292007 .750852870331012 .753913058788316 .728872612598865 .749544954168438 .727620590289393 .736683778569794 .711187797477566 .755673715161012 .748801819985157 .782896816314074 .782584369675237 .786426513137431 .849927519645991 .930164543119453 1.09407186999313 1.45320384963324 1.94776328170698 2.60342388975944 3.30630306597347 3.95263163631211 4.53650720988785 5.03354441646957</Reading>
<Reading>.961725286742453 1.01764960199385 1.00883933339873 1.02693217364767 1.02154663650766 1.01299560031535 1.02854783478967 1.05541568118817 1.03979334924631 1.03781694260065 1.07510708563581 1.03878725989049 1.08400091554131 1.0767000604492 1.09325805549198 1.06680908420437 1.10770326288752 1.08161033544416 1.08023702347346 1.08958953231098 1.08817171485974 1.11111111111111 1.09243697478992 1.10322728313115 1.10530805884434 1.1459525444419 1.14605427125455 1.19303752629456 1.23168917372396 1.25886930647745 1.4235280245809 1.66541324701087 2.06899621067623 2.70226378489139 3.36261891766584 3.8256911065334 4.33343506014598 4.86727585377162 5.52505707461075 6.04654001678492</Reading>
<Reading>.514665009972861 .517163465206496 .512468381545974 .507689457105799 .510032806897078 .508008052068478 .519158875762217 .512485149701904 .530309699455957 .500261164028617 .546708955955923 .54098318964421 .551068676497836 .537117570763714 .536648062397662 .551740800081381 .52927007378827 .521146461178505 .5297932402533 .523166465029592 .563335344749856 .524910353246357 .545718110378216 .543933267210905 .568943530719681 .556300341148132 .560209557234048 .536027640628236 .555755376080393 .62162907665311 .653320891361633 .739475676532211 .907403168790214 1.16884107728695 1.61723833502273 2.05162635741716 2.55750182883865 3.12637013300781 3.59175576845524 4.18335622186618</Reading>
<Reading>.472902520281783 .46305262601898 .457888033992406 .466417435975687 .483609267312632 .483433557363519 .465869676215293 .447206718664718 .468016000174389 .488695607944864 .462984156048931 .48305703604399 .460822461280232 .455045831562197 .455657869253658 .470232191449861 .476668368634494 .476183209989573 .478497494977239 .489110340334877 .480877175773033 .476497638319566 .496245190683277 .50365671560453 .512980572490758 .490221510134534 .508125429159991 .50577788732973 .515575422203672 .583784746064444 .621394322470083 .745294226640072 1.02248162559447 1.39531039393708 1.93417639429313 2.50324254215305 3.14300637944492 3.57925790290176 4.09237430380713 4.68846163627578</Reading>
<Reading>.997831039030398 1.01906790851629 1.02211971289563 1.05910327814654 1.06562469345715 1.04972533760586 1.08597285067873 1.09301547616952 1.07409642314655 1.10790035858701 1.11411205208413 1.08622437301769 1.09031580306472 1.13973994266967 1.13339319565 1.11685140982463 1.14769643265867 1.15107521607865 1.16907583146997 1.1864476410139 1.15334730120722 1.17608911268788 1.13886799856129 1.16687920304308 1.18390936140993 1.22917290232465 1.24273834047238 1.26203848794831 1.26869230182345 1.28535460876958 1.3770680376311 1.52869967701737 1.70443274586099 2.07815162381425 2.56369519654967 3.02844633812819 3.4558414805611 3.93497476811736 4.43536169331546 4.95002670328832</Reading>
<Reading>.540278368156601 .540169375143053 .532070355828653 .538056587495818 .536914117138425 .538408718770358 .559802649983469 .558371208405541 .557893315961524 .534535274750427 .558698187446185 .551672330111332 .569924467841611 .541336241523389 .566720073243305 .54736291403721 .557063292242967 .574247857379009 .528597950204725 .540387361170149 .562040639861651 .573929961089494 .549197629765265 .544747081712062 .553444724193179 .57748461959952 .575900918084484 .583588228358198 .625065024241037 .642522198942432 .747997253376059 .894941634241245 1.15592177208108 1.59961500313984 2.17833436876696 2.61681326226989 2.87632562752728 3.33511355255462 3.8101777676051 4.15633957863301</Reading>
<Reading>1.03730830853742 1.02215101345337 1.06648825348757 1.04349911170694 1.05963007771202 1.08709631712607 1.06933045591778 1.07183729522938 1.0882952402751 1.07153546842263 1.09254596780346 1.09814094249892 1.10142394417972 1.07634792917466 1.08603545179421 1.11065334045421 1.08162989829275 1.08684926629536 1.0930909328712 1.10048065918975 1.14761716501245 1.10688944838636 1.12693745561679 1.12325474937057 1.15714249383281 1.14082987280515 1.13047553651811 1.15653213295694 1.16066660127086 1.26584485934452 1.36781872281987 1.57462933292643 1.93535261056433 2.43581673914702 2.94876110206042 3.33761759717356 3.72897797251196 4.15991454947738 4.55451285572595 5.12116250271435</Reading>
<Reading>1.01965479397386 1.01319905394064 1.01091020065614 1.01049938083584 1.03955554630766 1.04219119554437 .993798297529128 1.00617990386816 1.02438900333155 1.0454609859508 1.01134617271033 1.04230857263588 1.01701380941482 1.03327053658937 .989958389821059 1.0276951247425 1.02775381328826 1.02327000839246 1.03957536321922 1.0419050888838 1.03358074747409 1.025406271458 1.05134660868238 1.07647313140561 1.07249125331066 1.0497033294012 1.08339055466545 1.09766863944021 1.11935824913623 1.23015460163549 1.2915672105418 1.52390677911392 1.88573766966992 2.33300272119224 2.77866788738842 3.12457817607738 3.7993692937616 4.18534625263854 4.68996937296319 5.14813967091376</Reading>
<Reading>.587167162584878 .593575951781491 .593223820506952 .630960555428397 .622895072425857 .607091085461422 .619189309965231 .6131946942201 .608013334037596 .64491166116252 .612776887668167 .589761196307316 .616229730443509 .626637165891 .625747056280359 .606001155325943 .63908374061458 .632867933165484 .64780416806052 .645574003321772 .62529291872391 .650470304853459 .640166831972737 .633452862338191 .626764324406805 .635283944965794 .695048447394522 .707473650938975 .766409806464739 .871617129342009 1.08491645685512 1.45080600333519 2.0683604180972 2.70477062420299 3.21112651973126 3.54924849317159 4.047631623736 4.54437147501922 4.99961852445258 5.50937884881579</Reading>
<Reading>.807456575366852 .834232525695103 .833501631368959 .832673087193572 .833033602546077 .843823910887312 .85318277765062 .859655146105135 .851739528496224 .824750133516442 .842107270923934 .853284504463264 .861865460306348 .87357900358587 .869764248111696 .865949492637522 .885531904071616 .874450947694253 .861916751136252 .862838999712426 .89198519874876 .88665816521161 .886040538134839 .878503506107077 .882683553317566 .920823282919873 .935143288084465 1.00086467790748 1.10510531659536 1.29032636700295 1.6432694997584 2.13146737294139 2.68253604943923 3.21826643639415 3.74046311131457 4.19285223817153 4.5790144851715 5.02980958920533 5.50567308635516 5.8931359833168</Reading>
<Reading>.550036875969584 .567199642502915 .573993540347397 .560878047717141 .557056026042064 .57230869001297 .563057907988098 .558378474606444 .582425128087751 .548620525731993 .578520383510084 .591000991836423 .578903815342359 .571602960250248 .558861676966506 .578643908925438 .559419218151193 .549426515093716 .556038757915618 .559653972334219 .576137069613838 .568754609496198 .586963708959589 .591541415528598 .598357111975789 .594720378423743 .61018135796319 .62553013881222 .690979374888736 .803133185829455 .966150403092495 1.34824357758668 1.83006535947712 2.392614633402 2.99262117298281 3.5087030921318 4.0763387066889 4.65323872739757 5.24932151849067 5.73403524834058</Reading>
<Reading>.581150748237038 .572448075309142 .565804531929503 .571886342085472 .58160348844716 .595923493611752 .575592104546098 .56112509854785 .580605783169299 .615408090802918 .578669061159333 .579624846047368 .58041504539559 .584522265456117 .567940794995041 .584293380127667 .565855395335826 .5784440884006 .602144479461943 .604562447547112 .567228707306528 .584515907530327 .609373527392188 .616464484626536 .626600834886484 .614938582436866 .627839391858618 .658681111874062 .69542992294194 .858537967716269 1.0281059445628 1.37250414013168 1.93484397650111 2.53276288066858 3.23425868401835 3.78604943923095 4.51307371197506 5.12823028043903 5.64818564360794 6.13789069453982</Reading>
<Reading>.529161080774722 .560514737671982 .541586284319175 .579639378449175 .562962539101244 .56044207566295 .554606757399158 .573637496503141 .549794296647123 .586650703382221 .559751786577147 .535155696519853 .551359324533964 .58007758625749 .55237659266041 .559700923170825 .568692008380724 .582703898680095 .587663080796521 .598249027237354 .556845306215871 .577226999749316 .571886342085472 .57352123728869 .559700923170825 .573739223315785 .616581861718049 .650892652780957 .720225833524071 .808321253274332 1.04495689326314 1.4310614997271 1.93522545204852 2.41989013504234 2.96406500343328 3.39289438213677 3.91616928124138 4.45939046076377 4.8886854352636 5.22343247209619</Reading>
<Reading>.728872612598866 .762481586468769 .75460949619796 .764060841881854 .746166170748455 .756260600618577 .786653442181023 .795853360799573 .78714754384244 .760916558581928 .800844332544951 .785839627679866 .813087881066824 .805206847779519 .787772437120114 .810371439806093 .804804412037188 .808401181484267 .78374151216907 .797577336831171 .824190636046896 .829981798166738 .798046845197223 .796520943007553 .816912544996775 .830526763234477 .839791169386042 .902462152176046 .992955418224359 1.07626967778032 1.35750798373824 1.7387068565828 2.2383459220264 2.77779594328004 3.30564910789218 3.71240265037473 4.21016759492383 4.69262607766842 5.0614175631342 5.56942561520268</Reading>
<Reading>1.15561659164314 1.16700999465934 1.17322804608225 1.17647058823529 1.17385475591015 1.2113483525706 1.19249256122683 1.19159089175111 1.22050376570862 1.17708094911116 1.21145734558415 1.21665267922993 1.22428219017828 1.18623636224918 1.19806797307369 1.20973525597009 1.2138551918822 1.19926936212801 1.18137527384495 1.22166076846782 1.23269421507004 1.19848717697196 1.21854189146476 1.25036785142072 1.24633510991945 1.26354873985911 1.26322902701937 1.27448736418348 1.31543668050878 1.44244707760386 1.53229190508888 1.82639592802101 2.21234018899389 2.7043346521488 3.19612929477887 3.64162426419236 4.19763954668967 4.65509160862789 5.14005238930851 5.54899417613998</Reading>
<Reading>.850690470740826 .845146359451693 .867856870374609 .845819321443034 .885258024191419 .896903508485106 .863660639353018 .84757997781573 .871181157287818 .89821142464768 .879506546707279 .888965183998373 .891838966455584 .878512753999135 .901903562981613 .898756389715419 .902512456643837 .899653979238755 .93592300733523 .931454293779769 .924478740912708 .929509187691838 .958775209175759 .967539365342066 .961670510766414 .947966735332265 .97962920576791 1.00298724697901 1.00984206912337 1.11942532175995 1.21204318303197 1.46028839551385 1.87642372123947 2.35639988810051 3.00537335556791 3.4508278019379 4.04756455111227 4.54810406652933 4.98185266324428 5.38147554741741</Reading>
<Reading>.425072752836543 .450468124993188 .442003000940973 .462935248927467 .44785229266804 .439225076441831 .459514545117658 .448732620854388 .449505353373515 .482185091935607 .450141145952545 .448070278695136 .450032152938997 .474228601946615 .466573938764371 .469700437656492 .483476239942251 .487907225146868 .487780066631062 .499188002049069 .467689021133745 .493781948577096 .503111750536791 .478465705348287 .491231512060077 .511558709086748 .575147748413942 .649932605986623 .756237125200275 .992853691411714 1.34079851635356 1.72274357213703 2.18356603341726 2.68240889092343 3.1439034757872 3.51201647974365 4.03328646633751 4.38074780945003 4.66824343226266 4.9661576692934</Reading>
<Reading>.358383560947077 .390513583463915 .392442969405661 .392258589557743 .369033575717027 .36992228798134 .391584649423972 .399668996601933 .406271457999542 .389733371032093 .392483841785741 .38991288893676 .398478457530872 .401414002695761 .409912815497617 .409880803563568 .399404898146029 .404236921746649 .37422751201648 .385835267959324 .408560311284047 .408941786831464 .388134029699605 .383823089247672 .413519493400473 .446072073446759 .483006731576198 .590289393219125 .755830217949696 1.01096888920189 1.47239388621856 1.92209179391601 2.40761933826708 2.91477836270695 3.42377238234414 3.86065969838 4.22074082551308 4.54667989115231 4.96610736482561 5.36291040410976</Reading>
<Reading>.395208667124437 .399350401639255 .400373259151012 .391444775056586 .386561888049643 .398133312987971 .403219653620203 .379731659200645 .418478675516899 .391324552459824 .406594245001203 .417116262847552 .42483660130719 .417040806145865 .412815230851395 .414609423535951 .404255087248907 .39482719157702 .382565477552889 .392970677246255 .423496546179082 .406711622092716 .415590360657882 .428996501324265 .450859217571213 .477020499909033 .51117723353933 .570360439895803 .758373388265812 1.06294346532387 1.41476564685537 1.9320973525597 2.42300551867959 2.95320762246832 3.52471668104536 3.95389868009461 4.33071386790773 4.65225779027564 5.01487754634928 5.32183820350449</Reading>
<Reading>.411775605183708 .389817146054271 .375807910712923 .375524528877699 .416164390529234 .398847356961342 .376025896740019 .372574451311004 .395005213499148 .398964734052855 .381358170325898 .40917654101449 .379237557539229 .387273975738155 .380167631254837 .388400795816681 .380966913354187 .3816790010427 .415397526864682 .406907250578571 .39955161951042 .399199488235881 .415162772681656 .429287149360393 .455481803616388 .451158414078991 .500965426577695 .596510379069317 .719590040945042 1.03379873350118 1.37510714974935 1.84888481981638 2.28547450108448 2.71587114342894 3.24657489454926 3.62320388596424 4.02685587853819 4.36513665627879 4.63130388342107 4.92701101192747</Reading>
<Reading>.389391165026322 .396861727829913 .399023422598611 .413167362125934 .413242056638715 .395560798398977 .399786373693446 .408941786831464 .400255882059498 .4326519593171 .38846926578673 .396925307087816 .382594542356502 .404800052316647 .422952343300249 .400255882059498 .421970643989413 .434786755168994 .4329493146156 .436814933496096 .408237524282386 .429159990844587 .424963759822995 .430304417486839 .446762362532562 .48269372599883 .529706045842461 .63491402928345 .805567363132023 1.10414282444495 1.56824597543297 2.07390452938633 2.64540576282394 3.17909005366089 3.84006001881946 4.26031891355764 4.77678594135449 5.19712748912795 5.68439256376999 6.07296355636937</Reading>
<Reading>.395795552582003 .429834909120787 .431576002644897 .427761247170723 .40360112916762 .406525775031154 .420931018321726 .4272526131075 .430914778362707 .403041631698075 .427150886294855 .419623102159152 .436611479870807 .455412444425949 .44937819485771 .456680726765414 .442293648977101 .44566516619618 .430773925852891 .445054805320312 .450577118006736 .458686198214695 .444364516234509 .448724236776423 .453410936358979 .502835634902469 .51962838412827 .585359555375577 .726710917830167 .947966735332265 1.32483523190779 1.74824793730722 2.29566115581222 2.74624246585794 3.30815594720378 3.74816074289638 4.16287915944588 4.53216425750186 4.86940820426744 5.20696515661039</Reading>
<Reading>.509533954258147 .499909032754077 .514705882352941 .484117901375855 .507421166610913 .505660510238217 .518689367396165 .506381540943226 .513466086823835 .487144274052033 .520768618731539 .541108391875158 .521623794683991 .519787681609609 .510973779914041 .537939210404305 .517586022735943 .502657612980341 .50110627908751 .498359655146105 .553357529782341 .509215359295469 .531718224554114 .548002339716691 .564176902927189 .588235294117647 .657990822788259 .747081712062257 .940673820455168 1.27554523755027 1.63099870298314 2.09975879007694 2.55518190514757 2.99188728669159 3.45845731288624 3.8001504103587 4.18351517001094 4.46209013386857 4.71137560082399 5.07270923933776</Reading>
<Reading>.405381348388902 .385514700272419 .384309365769654 .371230204143914 .408505814777273 .390630960555428 .391569977287533 .367851420723932 .372756106333584 .411758837027777 .392156862745098 .400930800335698 .373540856031129 .377101294473691 .380821589336124 .394990681097342 .381189440756848 .385798936954808 .423793901477582 .418402380407416 .411775605183708 .394269650392333 .421693969416561 .434412615689796 .44302026906742 .443215897553275 .488765545128557 .54807632285316 .666056305790799 .948805981536584 1.2583997981114 1.7165309703648 2.22875621364978 2.71925942880395 3.30676876339499 3.79371982255937 4.2887006942855 4.66763307138679 4.99763485160601 5.32959487296864</Reading>
<Reading>.373192078387775 .385544619923196 .36645127970374 .411078049897002 .390325780117495 .386380233027063 .37117570763714 .397624678924748 .38182767869195 .405762823936319 .374499994550349 .379832268136228 .37046725304908 .3911078049897 .408687469799852 .380903334096284 .400876303828924 .414282444495308 .417792019531548 .413410500386925 .394191398997991 .403041631698075 .406144299483736 .411421377889677 .415154388603691 .444895857175555 .507421166610913 .628402425286892 .806145864511623 1.15091172655833 1.62935835812924 2.19691767757687 2.77836270695048 3.37977162330561 4.03590229866266 4.59500012715851 5.1248696625213 5.61186134635436 6.05583628243276 6.43244068055238</Reading>
<Reading>.43147818840197 .475471122301061 .472912301706076 .47115164533338 .448920424200809 .462817871835954 .484931715877012 .48652804432159 .486326826450425 .462348363469902 .479015910464755 .459042242058951 .499732967116808 .486108840423329 .493738351371677 .497189796800692 .492514275988755 .520659625717991 .475127794308385 .479954927196859 .505836575875486 .502225274026602 .494106202792401 .483476239942251 .5154028088338 .554538287429109 .609038427303476 .745276061137814 .972254011851174 1.31814473769154 1.80443020269067 2.35108829524027 2.89099776396641 3.39757381551843 3.90501845754764 4.36909394107838 4.84107728694591 5.17128252079042 5.53586415110791 5.93792121258361</Reading>
<Reading>.494157555269938 .494719288493608 .493956337398773 .464179446097505 .485119519223433 .494494036265609 .499950953143903 .482185091935607 .509215359295469 .474672958078772 .509524172833855 .511764118996895 .5177168143522 .498534043967782 .506381540943226 .493273314513873 .496776531624323 .474759034612548 .487678339818418 .493629358358129 .525291828793774 .486224244790615 .516107071382878 .529957568181418 .54878623456707 .575156132491907 .627036806940675 .708222069632003 .902520281783271 1.24786101210912 1.6604163365436 2.14977819921743 2.5922730660657 3.06981002517739 3.63190152844536 4.08168663055365 4.3807634597289 4.65498902696808 4.90882734416724 5.17586022735943</Reading>
<Reading>.542785207468201 .518806744487678 .506364772787295 .520205488161542 .551613641565576 .546171257089087 .525966747069974 .525724167747514 .544238447648839 .560006103608759 .538745199766028 .560641896187788 .547163093512372 .553550363575541 .5576218814374 .561328552173139 .545560896213219 .567126980493884 .570142453868707 .580732941685105 .569161516746776 .56196797785262 .585807722452264 .60550573253709 .62908785728653 .641935313484867 .731008875664403 .854069254160809 1.05374445498044 1.49013885709926 1.99206530861372 2.54766977129074 3.09719996948196 3.6186183542558 4.28117291014979 4.63065537499046 5.16790373737044 5.56016959312908 5.87875617172939 6.15254662176155</Reading>
<Reading>.398260471503777 .404086643500697 .404109763230844 .425290738863639 .419216194908573 .420931018321726 .400222345747638 .436204572620228 .395361257343404 .444473509248057 .414490522066626 .400608013334038 .410772869459068 .413392334884667 .411884598197256 .409528672289029 .424309801741709 .440876739800979 .43427176317998 .444546171257089 .417970041453676 .436611479870807 .448233768215457 .43880587254357 .458969580049919 .493578494951807 .565855395335826 .707146671898331 .92785752433269 1.25969094611805 1.72452379135831 2.18908275671837 2.65605715850085 3.06126497291524 3.62354819209935 3.94249528605216 4.32644134177666 4.77518374405534 5.05215315698264 5.27646077886408</Reading>
<Reading>.355887341467566 .377224819889045 .392391616928124 .393213256568716 .3779468986038 .39262637111115 .390325780117494 .409528672289029 .417116262847551 .385935876894906 .40377719480489 .389243776746638 .418097199969482 .41610178941376 .412211577237899 .418911014470639 .423261791996056 .420914250165795 .406398616515348 .412400498461382 .423001885579134 .425072752836543 .418097199969482 .420209987616717 .451389611380456 .503738460364691 .562390325780117 .710358332697541 .96709500920991 1.35713740749218 1.85429813948926 2.37554360265507 2.8586016867088 3.38654917219806 3.961496401414 4.38516545634879 4.82631124883356 5.22447111140176 5.58508812085145 5.89948999653738</Reading>
<Reading>.461127641718166 .460695302764426 .459187566077015 .441455241180579 .447206718664718 .470931563286793 .479260446072073 .47385131843818 .486108840423329 .446653369519014 .485236896314946 .497749294270237 .497749294270237 .468686726411606 .476785745726007 .488574807354849 .469743120235224 .466221807489832 .461040447307328 .465298441036596 .489537166122197 .476550991542981 .491467663589431 .520434373489993 .537117570763714 .576663869179319 .622098585019162 .77702330391733 1.04778617023982 1.47754282796627 1.93797207598993 2.56022912008263 3.07255664911879 3.5898609668351 4.12850443978849 4.54413672083619 5.0087739375906 5.4260064596526 5.73706525411721 6.32052162379468</Reading>
<Reading>.443920160102353 .42842638402263 .417988206955934 .406946376275742 .438544289311055 .454580134140674 .416266117341878 .40161745632105 .409450420894687 .445680816475049 .420822025308178 .445093931017483 .433138235839083 .422929223570102 .418732992548511 .421435111009384 .408396821763725 .426078842192369 .442511635004196 .438072646816066 .438188245466799 .437229665886109 .451197539776162 .472794924614563 .496857228374738 .520332646677348 .591941056578273 .731963542675376 .954862639458657 1.33974212252995 1.75701768285884 2.23309916603576 2.81648846308952 3.2788776989395 3.96785432720429 4.45432647767278 4.9273729246263 5.27189033849597 5.59039698888634 5.83779659723812</Reading>
<Reading>.410467689021134 .419153593793099 .42032736470823 .433238844774666 .432974746318761 .427761247170723 .414500430522404 .433864855929402 .418504107220061 .459883444548128 .418331954152508 .410576682034682 .414231581088986 .437464420069135 .433238844774665 .416978205030391 .440222781719692 .45286597129124 .472266727702754 .447198334586753 .433029242825535 .459296559090562 .459296559090562 .461476419361519 .482185091935607 .521581112105259 .613412680247196 .805131391077832 1.059452964065 1.51064316777295 1.98652119732458 2.51359687844009 3.01703560801753 3.48995629380157 4.03517898139093 4.48747488619313 4.88396411437086 5.26458054038736 5.62635350458651 5.94597132477654</Reading>
<Reading>.394009743975411 .430685893034257 .436190040218422 .43907835507744 .42071303229463 .4222389344843 .445461712570891 .453310327423397 .450032152938997 .42572671091783 .452073955392793 .440549760760335 .436408026245518 .453955901426719 .457888033992406 .463670812034282 .452212013209953 .473147055889102 .430813051550062 .443147427583225 .45842461498218 .474196545177925 .465400167849241 .462551817095191 .471738530790946 .52655363252754 .606722186030952 .741969939726863 .987258716716259 1.34137701773316 1.82755397878996 2.31686448898626 2.7866025787747 3.2879123114875 3.83728497120982 4.22288344650441 4.52836906487627 4.91554131380178 5.297932402533 5.60616464484626</Reading>
<UserChannel>False</UserChannel>
<Hidden>False</Hidden>
<ChannelTypeRef>[Green][1][1]</ChannelTypeRef>
</RawChannel>
<RawChannel>
<Name>Melt A.Green</Name>
<StartX>50</StartX>
<StepX>1</StepX>
<MinXPoints>51</MinXPoints>
<XAxisLabel>deg.</XAxisLabel>
<YAxisLabel>Fluorescence</YAxisLabel>
<ExternalSource></ExternalSource>
<Reading>14.0929783067572 13.8673990997177 13.7220569161517 13.3554002265378 12.9714910607563 12.4736635150918 11.9811805396607 11.4631876096742 11.0008964675364 10.4024273582525 10.0151064316777 9.61070420386053 9.27530545292047 8.95730017039241 8.73666197996708 8.38445105668727 8.09214541847868 7.69560158693828 7.31659927265329 6.94063546890281 6.63576714732586 6.1941456219323 5.9562502043619 5.52910658426795 5.10325271483431 4.48931323502163 3.91343048243941 3.69933187282695 3.47333485923552 3.26988123394624 3.06024172085863 2.51832549841247 1.12676977405748 .813423244185432 .760153607487093 .787060349431602 .754558632791638 .756942854962997 .776918968724874 .777120186596039 .736095216296636 .748455024032959 .748811067877216 .744967247599429 .771801327534905 .76380941481651 .731331010571111 .751659418631266 .710358332697541 .751506828412299</Reading>
<Reading>11.8207282913165 11.6144045166705 11.3281071183337 11.0486508481473 10.6504921034562 10.1652742809186 9.77528155829827 9.27701580482537 8.83173113603418 8.38900333155311 7.83910451340069 7.52961521833117 7.11856846899191 6.74812636817672 6.42306728138726 6.19908663854647 5.76849716240881 5.42817905372266 5.17433432516976 4.88746471351186 4.54184786755169 4.26278383247941 3.87565284338001 3.65382365657028 3.12246538843014 2.3989529963437 1.62884189892659 1.25440059292199 1.16108440782279 1.04787864916041 1.02333540420059 .769868518094657 .512594142715452 .500143786937103 .521960275679662 .486661071691971 .492279521805729 .510707725173278 .514011051891574 .479720173013833 .49604537015844 .486762798504616 .491617941835383 .500822897252286 .483043411917296 .478806308515624 .480072304288372 .498500507655921 .454366721247014 .482948043030442</Reading>
<Reading>12.700338241652 12.5876440070192 12.2582843773047 11.8457582163101 11.2534438764697 10.8700185651433 10.2651800019619 9.82185091935607 9.15449759670405 8.70425472393886 8.19867246509499 7.70820390412975 7.27061875333791 7.02863246465902 6.58793011367971 6.20603494316014 5.78296584522265 5.57640955214771 5.22690859152292 4.9005438751376 4.68146791790646 4.37539737036189 4.09348694082043 3.78487322295974 3.13759399133627 2.07715978739096 1.08198202956729 .733005264362554 .715546400142417 .676432440680553 .663563998881005 .673627128193391 .697909514000153 .643821731027041 .660480893943929 .646110584311545 .652704661631189 .653696498054475 .638742656595712 .629325660225179 .645456626230259 .644987117864207 .61809211362885 .636809847155464 .594593219907937 .597566772892934 .600987476702743 .596532387273976 .620824205168449 .59729533836881</Reading>
<Reading>15.6179358903094 15.5390249485008 15.2210015004705 14.668294295669 14.3155057094174 13.7883791648955 13.2162457719793 12.5874214796165 11.8328946364538 11.3619694310928 10.8414260645893 10.4056356654205 10.0377660791943 9.54964086802036 9.15376985873667 8.70178421563178 8.35034714274815 7.95112417909397 7.67956054016938 7.25675484201463 6.96140054345594 6.51483939879454 6.04358993921823 5.59195468070497 5.06705166352683 4.34290836957351 3.80025940337224 3.4939091070929 3.22137026016632 3.08964675364309 2.5841740467513 2.1551842526894 1.4622212049541 1.13385431993809 1.01309006092709 1.03933012893873 1.03499765665021 .99078736552987 1.00164579450457 1.00465400167849 .991124335596755 1.01004552274866 .97261005569543 .95813941659673 .978975247686623 .9929461703323 .952749851811422 .963352915744768 .965351120993144 .93090932871203</Reading>
<Reading>11.5935187304494 11.2615650670125 11.0079855547926 10.5862734198738 10.3869335821728 9.88687516039313 9.48642492016262 8.90211337453269 8.43600111899494 8.04008763038289 7.55125396462087 7.23005155369541 6.97718776226444 6.61135271229114 6.38864728770886 6.11320014387078 5.91465120419115 5.48796591369262 5.25266397090613 4.89544635573475 4.63133113167446 4.34097374358304 4.10020817665588 3.7166282256692 3.17682663207955 2.35619643447522 1.57484005275262 1.40850944787772 1.27575595737647 1.22975978778222 1.19020370794232 1.10983952595305 .592050049591821 .49693547976908 .48027771419852 .481574731059739 .476386663614862 .456571733751867 .489611149258666 .490369476407471 .464637216754406 .463789493315701 .448076690048874 .450577118006736 .467116807812619 .468757152666514 .443601565139675 .469087764807609 .433708353140717 .455532667022711</Reading>
<Reading>12.8395279093379 12.5823987182422 12.2165763841204 11.9871824216068 11.5681914789262 11.0668599476107 10.5648772529066 10.0994016283556 9.59040425508725 9.08102540627146 8.56054603822972 8.1930048283905 7.77307291269296 7.37762809403917 7.05811926686269 6.70756084534981 6.37064164187076 6.00099183642328 5.7413830542693 5.40910527635179 5.0263218127718 4.67689021133745 4.29811433702484 3.89969736273238 3.38527269632786 2.62631242260448 2.00971491060756 1.68663055364818 1.56730500241601 1.39819591410344 1.08969761704941 .923992464390725 .573484906284174 .432009837581176 .443942168307012 .408178835736629 .419036216701586 .428669522283622 .431703161160703 .399903750784959 .399786373693446 .382297187058002 .388283418725167 .412197044836093 .397438831863185 .376287479972534 .389937368651033 .398451209277485 .392538338292515 .409609369039445</Reading>
<Reading>12.6890504780182 12.6042213635282 12.3155565728237 12.01230894433 11.5305385847844 11.1980092845279 10.6958622618957 10.2551191084036 9.73690903079779 9.27643625543602 8.8572518501564 8.49062841738511 8.15043048048312 7.90335170284816 7.52727550164035 7.27753617659775 6.96991429516035 6.64952961130576 6.4012686786777 6.10578861894953 5.82074464026856 5.51719280947937 5.22204420030009 4.88123394623738 4.31209059499286 3.60027084763867 2.8298946037559 2.45479514763104 2.37395167585142 2.31119685228177 2.15997323802313 2.09709824266931 1.57498537677068 1.056178632283 1.07403168790214 1.04829480430304 1.06670735739172 1.06889448386358 1.03702660351779 1.02951446966096 1.03598585997304 1.04046183972941 1.00655048011422 1.00932560992071 .99102260878411 .997118392403355 1.01258869306477 .969652152989301 .99423426958332 1.00180565092444</Reading>
<Reading>11.6529081152565 11.5691360850436 11.3773301798021 11.1813026118359 10.7124202569385 10.2855344472419 9.929147274993 9.50891381195799 9.01665776557056 8.67704280155642 8.2563515678645 7.84485389486534 7.69415371383785 7.29428197498694 7.02900974816745 6.64886447445386 6.36290313790886 6.09082932784009 5.80442293648977 5.49553673609522 5.15264471547374 4.75694921288879 4.5072803141011 4.17017330727562 3.78165513436743 3.19025457134864 2.78944457160296 2.49746591243501 2.29848554207675 2.0660715648127 1.56524866756041 1.27692581572188 .594815747310597 .490686546992338 .465877012283513 .497091982557764 .479965597841542 .461585412375067 .465182181822145 .475064215050482 .483609267312632 .485018910287851 .48770181523672 .446478980697337 .465987053306806 .463002321551189 .463765272646023 .447725134152234 .471096869357341 .431932046489153</Reading>
<Reading>13.139734493019 12.932936598764 12.6694387223112 12.3105093578886 12.0329594872969 11.5501894661886 11.1155870908675 10.6031891355764 10.1821418580402 9.77787223838952 9.28871159358685 8.99102260878411 8.66066869729035 8.25850962953275 8.06662323714281 7.80875957615823 7.63354368984948 7.15587090867476 6.87751860560284 6.51571134290292 6.16664025682108 5.82218879769807 5.52888859824085 5.14815923376235 4.76844434271763 4.09590295262074 3.55208231152383 3.18608377203021 2.93659876401923 2.80812953735819 2.73605161909122 2.43839169909209 1.35777551204422 1.0092082328292 1.00971127750711 1.01472495613031 .991400451231076 1.00848262899075 .977187762264439 .984715546400142 .961318379491875 .970057637487255 .947483532972203 .948920424200809 .947585259784848 .945754177157244 .941263664999074 .954275754001092 .916010822167838 .904859998474098</Reading>
<Reading>12.4187310362637 12.1411968159508 11.8254367895018 11.6706085806566 11.1966007594298 10.7777741446773 10.3481236852718 9.83081559472038 9.52871420941917 9.07432233593826 8.53304849825793 8.24500440430859 7.8464070453084 7.53043629903323 7.17296101319906 6.90000254317032 6.6318760967422 6.3634481029766 6.01703924111798 5.7186999313344 5.40216325979659 5.0624946705622 4.69888863457186 4.3427176317998 3.82252370350333 3.03044174868391 2.37048905165179 2.06443666960948 1.9576235163326 1.80655919955531 1.63106228224104 1.50094920092093 1.11149258665853 .947178352534269 .974179555090519 .948825055313954 .931614150199639 .965678100033788 .938811322194247 .923992464390725 .909564863558913 .915795630833397 .912707495449542 .916832461808429 .899343275172985 .904097047379263 .896643602068185 .898647396701872 .877745890334583 .905266905724677</Reading>
<Reading>14.6947432669566 14.40547035935 14.1544482292803 13.7911039902342 13.171914680269 12.8722761178701 12.124818799115 11.6966124971389 11.132437410762 10.5335802520513 10.1346063717316 9.70026194654256 9.24172198062104 9.01154236013471 8.57108235832671 8.17049413799242 7.78188318128808 7.51102913126798 7.15669925557772 6.86691198478793 6.48699168383307 6.18328265158203 5.8034755356797 5.34676127260243 4.7354130482589 3.8875292709122 3.21612497138934 2.89349202716106 2.68220907039859 2.55861099303535 2.25050227613743 1.85965861406466 .895117699878515 .549433781294619 .560769054703593 .54512855725948 .570142453868707 .549019607843137 .536882816580688 .529488059815366 .523384451056687 .542986425339366 .522210680141557 .544311109657871 .509106366281921 .520986604758635 .526981220503766 .507253485051608 .531340941045679 .522914942690635</Reading>
<Reading>14.6817222349381 14.3156553076712 14.0578316929885 13.6941583377839 13.3271025660588 12.714223951578 12.1360723277638 11.5510795757992 10.9545789781542 10.5279621576257 10.0176865935621 9.48132041402813 9.11210099124954 8.82133592736705 8.34352418010005 7.94822105236388 7.56906174621899 7.30220492866407 6.96846832118061 6.67009994659342 6.33308097258658 5.89739397704607 5.52820491479224 5.11095069575271 4.59713639022405 3.82369290128503 3.22537575341421 2.93297474631876 2.69891406627502 2.46797072615338 2.08045864260101 1.78187228198672 .958375568126083 .839801077841819 .79886065969838 .81330586709392 .805206847779519 .763332570382239 .785007317394591 .796638320099066 .788801673106872 .798264831224318 .776048421962819 .762849368022177 .768749523155566 .768246873022498 .777871027356036 .750626500225951 .767855780444474 .724930698608886</Reading>
<Reading>14.5443127864735 14.174284957746 13.876363775082 13.4556747853639 13.0852470689962 12.5131100429796 11.9288357366293 11.422236209659 10.8005536845088 10.2524350855777 9.67105070103468 9.19851987487602 8.78642224487956 8.39946324146505 7.99916075379568 7.69935031779848 7.27153429465171 6.86296308406631 6.49224430867828 6.1674786646176 5.80406242113727 5.38545379241191 5.05880173080905 4.53204688041035 4.06238760095478 3.27829186149168 2.53393665158371 2.19195849546044 1.97850825454396 1.77642758553722 1.50944424462392 1.18457694361791 .696867792312974 .53177691309987 .5181024819386 .51555148648305 .489923595897503 .496136197669729 .512820512820513 .498265753472895 .488797334757509 .483945748308303 .489719233997101 .478878970524656 .498359655146105 .498207064927138 .467362042093102 .498383130564408 .473138671811137 .476081483176928</Reading>
<Reading>15.8769032904991 15.7467002365148 15.3670339731223 14.9430427663433 14.398921695786 13.799750769309 13.2171300127354 12.6015106431678 11.9849444317286 11.4039571730119 10.7958753690042 10.416077623542 9.82719157701991 9.41852227272232 8.96772716868849 8.6348897535668 8.12227562879886 7.69774057482915 7.36057068741894 6.99048490991728 6.49023422598612 6.08386739909972 5.5920724893299 5.12764171816587 4.56931410696574 3.74837872892348 2.90722514686809 2.35205106685995 2.19577325093461 1.96165625783387 1.53851631443758 1.15772378990507 .628906456326918 .516263574171562 .534256504158083 .522468909742885 .509651331349661 .533411808303088 .537234947855227 .503452353704128 .503195591316443 .499909032754077 .516032376870097 .522774090180819 .514229037918669 .487430380712596 .495511304392055 .518933903003484 .485999847409781 .517662317845426</Reading>
<Reading>13.4923541400996 13.3351135525546 13.046082246128 12.5901015898727 12.1304137738104 11.7131521869448 11.1381050474665 10.5913888253096 10.0573303251262 9.47442842247145 9.11339213925618 8.6386018040859 8.28001478951353 7.9065711887868 7.51791663487704 7.14338394242263 6.74248493171588 6.53610666056306 6.13687342641337 5.7728149625609 5.52961521833117 5.07043425789134 4.66392004272526 4.2484931715877 3.72712509128165 2.99046311131456 2.25721624577198 1.8646524757763 1.66272475267669 1.45898047935127 1.21228441021636 .950855050191283 .674347041021337 .499860125632614 .515285431742287 .474555580987259 .503220743550338 .505887439281809 .475604638742657 .479242280569816 .489814602883955 .502843460041904 .484321355001144 .488034383662674 .467841611352712 .467231250476845 .477403931741309 .458944427816023 .474078736552987 .461409346737797</Reading>
<Reading>14.1863126573587 14.0721243101651 13.7319459361116 13.3984021624214 12.9663029933115 12.4425585858408 11.9009180844841 11.3875028610666 10.791834243425 10.2594033722438 9.71988795518207 9.28674245314209 8.91094180863007 8.5651069766428 8.12790875104906 7.6775768673228 7.32107525240966 6.92301823453117 6.5491721980621 6.18390936140993 5.89832405076168 5.56878004119936 5.24579741105262 4.78816369409182 4.31699528060251 3.575423584579 2.91893351174651 2.64515144579232 2.3729050634521 2.10955977721828 1.54491727849476 1.19935912108034 .895195951272857 .766547864281899 .711774682935132 .747583079924577 .723786271966634 .727737967380906 .724451408818541 .735132724146228 .728794361204524 .702267138522575 .725273048459132 .686764978364887 .690012970168612 .711305174569079 .691116314828835 .67330434119173 .714885175860227 .669435089210782</Reading>
<Reading>13.4139713952028 13.3707179369802 12.9969305890569 12.7722372995891 12.2855934025538 11.855555751184 11.3295185778592 10.7954310128721 10.2803551830789 9.78201397290434 9.34691386282139 8.95889873459111 8.53026274861935 8.13371262902048 7.82457211159431 7.49054485607473 7.18156328679332 6.86982964391982 6.511914752931 6.25479045254738 5.87367437247272 5.56191348134584 5.21128295676247 4.83057036043989 4.25228249535871 3.34747727286066 2.43131706166726 2.13302052338445 1.99762395230466 1.91073472190433 1.82018332624879 1.62519482501172 1.2242430644811 1.2034673192833 1.16589099972025 1.16820528470792 1.13886799856129 1.11309478395768 1.14035756974645 1.11942532175995 1.11187406220595 1.11109154826253 1.1058431154563 1.10882225782661 1.10170138094148 1.11431550570942 1.04941379924214 1.11289133033239 1.05907784644338 1.07663298782548</Reading>
<Reading>13.3491792406876 13.2064799979655 12.8172922865644 12.3774827700211 11.9890135042344 11.5583276112001 10.9908191551588 10.398696443558 9.93181124589914 9.36184590567744 8.94592856597892 8.47364003967346 8.05629405308966 7.67823082540409 7.28956173909253 6.89489803703583 6.51064316777295 6.10912548197968 5.84678768244802 5.52787412480706 5.19217564307974 4.85265506981002 4.45492230614684 4.09810377308661 3.37743190661479 2.436484321355 1.66842145418479 1.3872630764368 1.27765697718776 1.16178377965972 .999914728995283 .970121661355353 .915263877040027 .88818406740128 .911472241296 .891508354314488 .884084253276288 .88337999072721 .896976170494138 .869382772564279 .854056431453332 .858987563897154 .843823910887312 .86152437628748 .841407899087002 .83456677093665 .844645550527904 .836077022847451 .814450293736172 .838541941769225</Reading>
<Reading>12.6802471961547 12.4837579449619 12.1335382401988 11.7121209453551 11.1257888369356 10.6970103216384 10.1434856692353 9.6780346379797 9.13721130475536 8.61320922662191 8.04837109941253 7.62722209506371 7.20149538414588 6.80949111161975 6.44070598407975 6.04514763103685 5.66706201405217 5.36554160724451 5.06256198977645 4.78093766689555 4.45171064534763 4.13003034197816 3.70289510596217 3.13353551537347 2.18727179587788 1.25194405807818 1.00333937825355 .860717827987226 .80608326339615 .652734005904068 .545686098444167 .476497638319566 .490049357066981 .440095623203886 .461291969646284 .415481367644334 .449487187871258 .455305737979119 .437464420069135 .421802962430108 .422258751395854 .428996501324265 .43579766536965 .431394347622317 .403056164099881 .385114237254315 .416876478217746 .388048664542141 .413519493400473 .379714891044715</Reading>
<Reading>13.9953205666183 13.5428514416841 13.3132786188405 12.8910760153608 12.2928714936039 11.6498563108771 11.1396581979095 10.5015858483471 9.87916762035553 9.3740531231948 8.80827038986801 8.28727651890847 7.90264744029908 7.37562429940549 6.96222218309653 6.58633881568192 6.21394322470084 5.83627069504845 5.46132131391916 5.10953434551512 4.76070583875573 4.38025482566567 3.94720378423743 3.27509473309428 2.28885328450446 1.28257947896309 .986495765621424 .859184659596653 .764041024970299 .62550252067304 .524323467788792 .42572671091783 .397388527395394 .389963378347448 .331425955596246 .365160131697097 .358704391663879 .337224383916991 .330181758426208 .3472014366956 .34027618829633 .355535210193027 .361638818951705 .322372269270873 .336079957274739 .342879197914002 .349431601434348 .325525800462857 .350263911719622 .317794562701864</Reading>
<Reading>13.9652475776303 13.6896314946212 13.2319117011266 12.8540983189644 12.2772818595661 11.6419294446303 11.028785054878 10.4777027542535 9.87739962791462 9.22384398236996 8.69224313490736 8.29569441265482 7.78912031738766 7.37233774084312 6.77967318765456 6.40421149004349 6.01907377737087 5.64637665549168 5.31342617861272 5.03618931359833 4.66787351658031 4.3011367971313 3.78224201982499 3.14488441290913 2.11729828118018 1.322550291193 1.00328068970779 .910155776661775 .69194577960886 .503929198138399 .461149440320876 .392665496808321 .356516147314957 .386561888049643 .358234883297827 .382696269169146 .342129069526643 .356625140328505 .379597513953202 .37607620120781 .34968591846596 .353818570229648 .350194552529183 .335004889822926 .374990463111315 .37489509422446 .328940914887356 .369370056712698 .334299738053457 .348609961793757</Reading>
<Reading>12.965590905623 12.6625467307546 12.4110208285649 12.03250171664 11.5045395590143 10.9807990641133 10.3046354728662 9.72571908140688 9.12652998942768 8.65962208489102 8.07060567417629 7.64253980550616 7.27364875911454 6.91658764673185 6.39442028432644 6.04745555809872 5.73398829750398 5.36193053554679 5.07613161996316 4.72495613031205 4.33857589728498 4.09519449803268 3.59466652305234 3.01314819053432 2.01947285948201 1.36764433399819 1.17931893898934 1.0541636588787 .958571755550469 .857557030594339 .802297572725588 .544079499504082 .405454010397934 .359807736324102 .371733248821827 .354009308003357 .33757651519153 .36894135085941 .372523587904682 .339971007858396 .334289956629165 .343436985689217 .337097225401185 .356349024694184 .337834744792859 .335189847664098 .315445598118979 .348044417625557 .332239770097403 .346506955570815</Reading>
<Reading>15.7132321151547 15.3713282978561 15.0888144433578 14.5564026268993 13.9206882992646 13.4314605818382 12.580627581772 11.8953949169505 11.1946724214978 10.6198723328501 9.96381431950212 9.39748662110759 8.83626482619387 8.32135500114443 7.79256449661577 7.3422598611429 6.90187358990289 6.50034332799268 6.14894985231447 5.65651941710536 5.33480837211668 4.87490536471997 4.3379364716055 3.77841125838379 2.79521805729176 1.9952261060066 1.73560474773567 1.50320439459831 1.31710790671651 1.02566058848961 .78562164165277 .530607054754457 .46457852820865 .361003026372676 .385245423415418 .340479641921619 .37646186879421 .3816790010427 .36174054576435 .341166297906971 .362292777032992 .355971182247218 .36481778184685 .37144819017101 .350703186592406 .349558759950154 .354973035702096 .338750286106661 .357606077450435 .3443089297976</Reading>
<Reading>13.4374761577783 13.1184863050278 12.6776649001414 12.2669311563795 11.7680846657729 11.1912718394751 10.6308333969126 10.0823987182422 9.54614582538593 8.99105167358772 8.52252276511429 7.94286586229823 7.49395997049923 7.08989644672868 6.69667607639684 6.34434917337183 5.96562360352701 5.62244093486941 5.26798657206073 4.95472178694884 4.66420614938582 4.24391546501869 3.85050518261779 3.03292133974212 1.94155794613565 .955684279099248 .671044832180103 .621151184209092 .519511007036757 .472442793340024 .399434242418907 .407138447880036 .419623102159152 .424963759822996 .378805218585489 .412375066758221 .404109763230844 .395644639178629 .377132595031428 .385385671778439 .397751837440553 .388996065352211 .387024282652573 .360494392309453 .375244780142926 .379362759770176 .373493905194523 .358117506206314 .380203962259352 .346888431118232</Reading>
<Reading>12.949823249663 12.6956015869383 12.27079677526 11.8418911014471 11.4057918887399 10.8627886952446 10.3544670786603 9.74701439284801 9.20402402206018 8.76478217746242 8.1223773556115 7.78067699193815 7.35118638895247 6.96367262858451 6.5266106442577 6.16268297202149 5.78754355179166 5.4888881622688 5.11558709086747 4.82525485500995 4.50680298059561 4.09925146020362 3.71042191195544 3.02351650028464 2.04590785730635 1.15017811973637 .767176670129291 .724942258473959 .613295303155683 .532921339742122 .539864194705119 .532212885154062 .496027204656182 .512550545510033 .470867984028891 .496245190683277 .448263112488336 .452379135830727 .462113609286876 .482057933419801 .452302840721243 .446980348559657 .448818697388164 .44131271185517 .462551817095191 .459296559090562 .442511635004196 .459514545117658 .454936838548649 .442257317972585</Reading>
<Reading>13.6781872281987 13.4260318913558 13.117200187468 12.6510007375194 12.1623123957754 11.5930927494214 10.9893441163755 10.4118410009918 9.8257610437171 9.27454250182563 8.70598407975382 8.2458664399612 7.84445970346634 7.4141552859795 6.925357951222 6.5530378169426 6.15788727942539 5.83974505695723 5.51602742264221 5.19957039984506 4.87056241233398 4.50246785334906 4.03190309347325 3.27267872129397 2.05046041164146 1.03761348897536 .729498623753602 .614066638328483 .57099259937438 .462583117652928 .498868289209328 .466163118944076 .448615243762875 .385748073548486 .389581902800031 .372102148252297 .357061112382696 .38550828891868 .391922108562072 .368614371818767 .353305045454279 .347142748149844 .348023076336192 .384976146558417 .363399475324401 .345289866919531 .345398859933078 .368149334960962 .335815858818834 .359785937721392</Reading>
<Reading>16.1523789402022 15.9466315709163 15.4798082058325 14.99605808601 14.3804543667212 13.8115510795758 13.0182345311666 12.4539777000294 11.621906869103 11.0617009449694 10.4591439688716 9.91563940751398 9.29931745221285 8.69142149526677 8.21861818657424 7.66786195671524 7.30741842781211 6.86579690241856 6.45979792695288 6.03626560870782 5.65280003051804 5.26102464332036 4.69390988960684 4.0189211871519 2.8761869091464 1.87568592237853 1.51636530098421 1.32107916497937 1.10746590032468 .795347172092422 .650797283894102 .487907225146868 .424963759822995 .359995539670523 .363832303349355 .33373660748346 .355208231152383 .360806508666431 .346210252367268 .329829627151669 .350630524583374 .340403346812136 .346497174146522 .362910404109763 .327834216595947 .328831921873808 .350041962310216 .322442206454566 .346161811027913 .333867399099718</Reading>
<Reading>14.8369192034791 14.4665336951901 14.123314695528 13.6868657969024 13.0288649830879 12.4664937310852 11.8383013187316 11.2117843246248 10.5689071997152 9.96965802184388 9.45754177157244 8.93241343229899 8.5174842959233 8.04477432996545 7.52596758547777 7.12626840619517 6.71044832180103 6.36017831257016 5.90120873252025 5.6046387426566 5.16790373737043 4.76866232874473 4.3124030416317 3.68294100040495 2.84896111492587 2.02834016521359 1.72884718089571 1.60130718954248 1.38469754857944 1.23543580856467 1.0276951247425 .877190305434755 .6562333104448 .514432491543959 .417792019531548 .442629012095709 .460683742899353 .449436883403466 .416444139264007 .44566516619618 .436269307864639 .431595565493483 .441924749546631 .415763467208811 .436662343277129 .434228165974561 .433070115205615 .41014070998049 .429287149360393 .403315022507057</Reading>
<Reading>13.0330575810091 12.7806297616323 12.4615345489687 11.9422974218122 11.5363291879657 10.9211167256487 10.3976065134225 9.83789832405076 9.18267592380661 8.7368390936141 8.21583886472877 7.80422674906539 7.39675217587784 6.99233779114759 6.53360799572748 6.2046234836347 5.83980719777039 5.51842526894026 5.13799877927825 4.90237160413402 4.55495675454476 4.16255218040524 3.74074921797513 3.08480201419089 2.14735128811577 1.19181936908432 .814714392192076 .73662928206302 .626600834886484 .57197856694309 .556343938353551 .51117723353933 .456949017260301 .503782476774008 .452840819057345 .480550196732389 .4380513055267 .437112288794596 .452136556508266 .474337594960163 .457888033992406 .444240990819155 .418478675516899 .440477098751303 .451549671050701 .445563439383536 .416978205030391 .447280079346914 .419877419190763 .432720429287149</Reading>
<Reading>15.3980697337301 15.0778210116731 14.6057010053348 14.1386282139315 13.559988497045 13.0623903257801 12.3317965318423 11.6750591287098 11.0212393847093 10.3633554589151 9.76577401388571 9.33263577804663 8.75400549324788 8.25441875842425 7.78558894374871 7.33206901437618 6.89293616279197 6.51233255948294 6.1506769723753 5.72476886049786 5.37950948113457 5.01859057501081 4.47198334586753 3.76668955519951 2.57931966560943 1.57371379161262 1.17095386493418 1.01789413760116 .926440615156569 .729926211729828 .716629064076993 .644541084916457 .57162643566855 .500292464586353 .552783499910989 .515468833447776 .508008052068478 .521095597772183 .53580965460114 .489110340334877 .49962397410326 .49604537015844 .479610131990539 .497316955316498 .493247882810712 .479610131990539 .460587707097206 .488843574217802 .460118198731154 .498207064927138</Reading>
<Reading>13.2848565945384 13.0021171892882 12.6584150571333 12.1919584954604 11.6890647309507 11.3090969202207 10.5541568118817 10.2030036797718 9.55214770733196 9.01172401515729 8.53475242236973 8.01210549070471 7.5244416832881 7.04421846559636 6.66302797682976 6.32748040850582 5.93646378036399 5.58338510501477 5.22806788084884 4.8652804432159 4.56010000528197 4.21018212732564 3.75900135570541 3.20744640268559 2.25152736940331 1.424175377025 1.13913684799471 .961100393464779 .858755953743365 .598708531874016 .505945568889034 .436204572620228 .432593270771344 .381336829036531 .406007359543638 .366979476615549 .391966124971389 .398151478490229 .372458852660272 .354772259098192 .370378076947086 .389105058365759 .378932377101294 .370590778464434 .346145042871983 .347905699244678 .380560006103609 .332864663375078 .362452633452862 .354596193460922</Reading>
<Reading>14.9026650468628 14.6689337213485 14.2296918767507 13.6818259180356 13.1698270448557 12.516757675833 11.9605299966939 11.2882974201354 10.7004844739452 10.0586382412887 9.43032984919 8.91724523791358 8.4965285725185 7.93240253299764 7.43038071259632 7.05642568311371 6.64390529233743 6.26347635731934 5.84213451917732 5.51406554839835 5.14256781594845 4.64789806973373 4.14425497825589 3.40766656857296 2.39032578011749 1.57816433966583 1.29091325246052 1.16680654103405 .989983542054954 .834433743566268 .591911331210942 .438755568075779 .408941786831464 .402075226977951 .363355458915084 .394009743975411 .38015309885303 .35891399361301 .347578720204035 .381570916304265 .368505378805219 .358309577810608 .375916903726471 .346176343429719 .357696904961725 .369268329900053 .372672265553932 .328068970778973 .367306455656192 .328704763358002</Reading>
<Reading>15.6625643373183 15.3944457160296 14.9011391446731 14.4308639149564 13.890096894789 13.2387273975738 12.7006561379416 11.832432464156 11.1601434348058 10.5679290572859 9.94064240482185 9.41071564812695 8.97739121588973 8.42043691666031 7.91452767877579 7.41575748327866 7.08285648889906 6.69718471046006 6.2376701653424 5.87730572624141 5.51784183575009 5.18806744487678 4.70991509444245 4.03213784765627 3.28655856236538 2.4844035189652 2.07698763432341 1.92885774483394 1.66715713522763 1.41532514432492 1.28572518501564 1.0737265074642 .652577503115383 .518501564049744 .428074252748091 .454064894440266 .4275218899645 .42302703781303 .432033773301798 .436306299432873 .408589655556925 .419841088186247 .415808346684978 .399316865327394 .419270970884613 .420444741799743 .404745555809873 .420131736222375 .394990681097342 .41668029079336</Reading>
<Reading>14.7777758214929 14.5891508354315 14.0796168811733 13.6606393530175 13.1040241431635 12.5230792706188 12.0171337017297 11.2699066656494 10.6378719947581 10.0257877470054 9.53109025711452 9.02233266847595 8.46723125047684 8.01007095445182 7.51647680922115 7.11757076371405 6.68986037994965 6.25650415808347 5.96871900511177 5.57085090845677 5.26782126599018 4.87264166366936 4.33274057902119 3.7477111467155 2.67701932613812 1.73004610404473 1.31249386914299 1.12306401159686 1.00556954299229 .763154548460111 .697947661554894 .572499427786679 .47786170239821 .430507871112128 .407954438355796 .384745337823846 .380888661959845 .400658317801829 .389323044392854 .363997031426649 .360465048036575 .366216525520714 .355916685740444 .368123903257801 .37816942600646 .363164721141375 .34574400447598 .383891559217721 .351847613234658 .38147554741741</Reading>
<Reading>14.7506617133534 14.6461961019068 14.1672975685336 13.7648584725719 12.9760374667676 12.5253681239033 11.9111924925612 11.3364659207698 10.6100048320236 10.0751506828412 9.50789654383154 8.92723989725592 8.50423437857633 8.00159632844458 7.52758068207828 7.14685634804655 6.7100961905265 6.34866865033951 5.98702983138781 5.60551068676498 5.26095861870639 4.87830930037384 4.36680508779387 3.78285024657192 2.71120121200231 1.60392665496808 1.15480277714198 .915541313801785 .824699270110119 .64329493146156 .54403499402355 .532212885154062 .522690859152292 .45188503416931 .402402206018594 .381123416142871 .402955555164299 .407742863682438 .387906135216733 .381602705933216 .383940466339184 .396022481625594 .387470163162541 .415960936903945 .360582425128088 .369904122479082 .387782609801378 .361856804978801 .387856592937847 .375371938658732</Reading>
<Reading>14.0348668650339 13.7435149156939 13.3739604791333 12.883700821444 12.3382103514857 11.7851294962762 11.2432542407365 10.6270871114085 10.0533557132321 9.46965362020294 8.84731961408546 8.42769651192631 8.00125886930648 7.55038202051249 7.07265201800565 6.64571094326187 6.30851562414849 6.00499732967117 5.53967890658209 5.25062943465324 4.86457618066682 4.49508986473967 4.06517297796767 3.42577757432415 2.41733424887465 1.52030721497419 1.19888227664607 1.051600925714 .922255283436332 .76050965133135 .627263177045736 .454014589972475 .469774420792961 .463569085221637 .419353825302151 .417264889684208 .420914250165795 .398387630019582 .392743748202663 .405686528826836 .400803641819893 .40360112916762 .401781784249168 .374315544835115 .37144819017101 .397715506436037 .405889982452125 .360230293853549 .402184219991499 .373628050441967</Reading>
<UserChannel>False</UserChannel>
<Hidden>False</Hidden>
<ChannelTypeRef>[Green][1][1]</ChannelTypeRef>
</RawChannel>
</RawChannels>
<Profile>
<SharedData>
<CalibrateBefore>0</CalibrateBefore>
<OptoDenatCalibrator>
<TubePosition>1</TubePosition>
<StartTemp>80</StartTemp>
<EndTemp>95</EndTemp>
<HoldFor>180</HoldFor>
<TempOffset>0</TempOffset>
</OptoDenatCalibrator>
</SharedData>
<Cycle>
<RepeatCount>1</RepeatCount>
<NormalCyclePoint>
<Temperature>95</Temperature>
<RemainFor>300</RemainFor>
<AcquirePeriod>0</AcquirePeriod>
<RotorSpeed>1</RotorSpeed>
<TouchdownDegrees>0</TouchdownDegrees>
<TouchdownCycles>0</TouchdownCycles>
<LongRangeTime>0</LongRangeTime>
<LongRangeCycles>0</LongRangeCycles>
</NormalCyclePoint>
</Cycle>
<Cycle>
<RepeatCount>40</RepeatCount>
<NormalCyclePoint>
<Temperature>95</Temperature>
<RemainFor>10</RemainFor>
<AcquirePeriod>0</AcquirePeriod>
<RotorSpeed>1</RotorSpeed>
<TouchdownDegrees>0</TouchdownDegrees>
<TouchdownCycles>0</TouchdownCycles>
<LongRangeTime>0</LongRangeTime>
<LongRangeCycles>0</LongRangeCycles>
</NormalCyclePoint>
<NormalCyclePoint>
<Temperature>61</Temperature>
<RemainFor>30</RemainFor>
<AcquirePeriod>0</AcquirePeriod>
<RotorSpeed>1</RotorSpeed>
<TouchdownDegrees>0</TouchdownDegrees>
<TouchdownCycles>0</TouchdownCycles>
<LongRangeTime>0</LongRangeTime>
<LongRangeCycles>0</LongRangeCycles>
<AcquireTo>
<ID>54184160</ID>
<ChannelTypeRef>[Green][1][1]</ChannelTypeRef>
</AcquireTo>
</NormalCyclePoint>
</Cycle>
<MeltCycle>
<StartTemp>50</StartTemp>
<EndTemp>99</EndTemp>
<HoldFor>5</HoldFor>
<TempStep>1</TempStep>
<RotorSpeed>1</RotorSpeed>
<KeepLEDOn>False</KeepLEDOn>
<AutoGainBefore>False</AutoGainBefore>
<AutoGainUpperLimit>95</AutoGainUpperLimit>
<AcquireTo>
<ID>54245416</ID>
<ChannelTypeRef>[Green][1][1]</ChannelTypeRef>
</AcquireTo>
</MeltCycle>
</Profile>
<Traces>
<Tmp2>55.55 55.55 58.08 72.46 76.35 80.24 84.42 87.17 89 90.025 91.05 93 94.105 95.21 97.09 98.73 99.575 100.42 101.72 103.39 104.97 105.735 106.5 108.12 109.65 110.235 110.82 112.19 113.51 115.01 115.725 116.44 117.8 119.1 119.76 120.42 118.85 108.15 102.01 100.61 99.21 97.69 97.02 96.845 96.67 96.51 96.42 96.22 96.18 96.14 96 95.86 95.84 95.82 95.66 95.7 95.67 95.64 95.52 95.54 95.4 95.355 95.31 95.27 95.13 95.16 95.19 95.15 95.15 95.18 95.21 95.19 95.19 95.22 95.25 95.25 95.33 95.35 95.355 95.36 95.46 95.44 95.66 95.88 95.9 96.18 96.17 96.16 97.29 96.54 96.8 97.06 96.76 97.34 96.77 97.09 97.41 97.07 97.24 97.465 97.69 97.45 97.03 97.515 98 97.97 97.45 97.21 97.135 97.06 97.12 97.52 97.525 97.53 97.38 97.26 97.26 97.255 97.25 97.27 97.3 97.31 97.32 97.3 97.4 97.36 97.32 97.37 97.39 97.29 97.31 97.33 97.33 97.31 97.325 97.34 97.24 97.32 97.325 97.33 97.33 97.32 97.31 97.3 97.33 97.33 97.315 97.3 97.34 97.31 97.28 97.295 97.31 97.29 97.32 97.325 97.33 97.32 97.36 97.335 97.31 97.25 97.29 97.26 97.305 97.35 97.33 97.27 97.305 97.34 97.25 97.28 97.305 97.33 97.29 97.31 97.33 97.32 97.31 97.35 97.31 97.285 97.26 97.28 97.25 97.29 97.305 97.32 97.3 97.35 97.31 97.27 97.31 97.29 97.28 97.27 97.29 97.29 97.32 97.345 97.37 97.28 97.27 97.28 97.29 97.31 97.3 97.32 97.325 97.33 97.32 97.29 97.315 97.34 97.33 97.24 97.255 97.27 97.23 97.25 97.26 97.27 97.3 97.35 97.29 97.28 97.27 97.33 97.24 97.28 97.32 97.36 97.27 97.28 97.29 97.3 97.25 97.33 97.305 97.28 97.32 97.32 97.305 97.29 97.3 97.28 97.25 97.275 97.3 97.28 97.33 97.305 97.28 97.31 97.34 97.305 97.27 97.29 97.27 97.28 97.28 97.28 97.26 97.25 97.255 97.26 97.26 97.31 97.325 97.34 97.27 97.28 97.3 97.295 97.29 97.32 97.32 97.32 97.32 97.34 97.26 97.25 97.25 97.25 97.21 97.29 97.295 97.3 97.36 97.34 97.315 97.29 97.3 97.27 97.28 97.285 97.29 97.26 97.3 97.31 97.32 97.32 97.33 97.305 97.28 97.25 97.27 97.24 97.21 97.29 97.25 97.28 97.3 97.32 97.29 97.34 97.335 97.33 97.27 97.29 97.25 97.21 97.24 97.25 97.25 97.29 97.33 97.29 97.24 97.27 97.3 97.31 97.28 97.3 97.285 97.27 97.33 97.315 97.3 97.31 97.32 97.29 97.295 97.3 97.33 97.27 94.245 91.22 82.195 73.17 64.64 60.41 58.95 57.49 55.49 53.65 52.865 52.08 50.88 50.11 49.54 48.97 48.37 47.77 51.585 55.4 58.36 60.29 61.39 61.75 62.11 62.57 62.93 63.035 63.14 63.34 63.5 63.54 63.58 63.62 63.68 63.67 63.68 63.69 63.65 63.61 63.59 63.57 63.5 63.48 63.42 63.39 63.36 63.33 63.29 63.29 63.29 63.29 63.29 63.29 66.9 81.78 89.76 93.55 95.285 97.02 99.74 101.96 102.995 104.03 106.05 108.04 108.92 109.8 111.48 113.26 114.065 114.87 116.15 117.85 119.53 120.23 120.93 122.46 118.42 114.38 106.17 102.36 100.58 100.085 99.59 98.94 98.42 98.145 97.87 91.22 73.2 64.77 62.6 60.43 58.03 55.72 54.82 53.92 52.34 50.95 50.51 50.07 49.08 48.36 47.64 50.965 54.29 58.38 60.35 60.88 61.41 62.05 62.53 62.81 62.895 62.98 63.16 63.25 63.295 63.34 63.37 63.37 63.375 63.38 63.33 63.26 63.21 63.165 63.12 63.06 62.98 62.955 62.93 62.85 62.76 62.75 62.75 62.75 62.75 62.75 62.75 64.92 80.02 88.74 93.58 95.19 96.8 99.17 101.35 102.405 103.46 105.41 107.04 107.91 108.78 110.53 112.37 113.205 114.04 115.73 117.33 118.06 118.79 120.25 121.85 120.99 115.735 110.48 105.2 101.92 100.37 99.885 99.4 98.68 98.06 94.775 91.49 73.67 65 62.78 60.56 58.1 55.74 54.895 54.05 52.36 50.97 50.53 50.09 48.94 48.135 47.33 54.65 56.715 58.78 60.74 61.77 62.48 62.655 62.83 63.11 63.37 63.435 63.5 63.62 63.69 63.685 63.68 63.72 63.67 63.62 63.605 63.59 63.5 63.41 63.375 63.34 63.26 63.21 63.165 63.12 63.06 63.03 63.03 63.03 63.03 63.03 64.74 72.395 80.05 88.75 93.58 95.215 96.85 99.49 101.72 103.41 104.425 105.44 107.26 109.15 110.03 110.91 112.49 113.9 114.69 115.48 117.04 118.66 120.27 120.965 121.66 121.34 110.62 107.53 104.44 101.57 100.12 99.72 99.32 98.78 98.19 94.89 91.59 73.67 65.18 63.265 61.35 58.12 55.88 54.05 53.295 52.54 50.97 50.15 49.735 49.32 48.62 47.92 55.71 57.22 58.73 60.68 61.77 62.39 62.61 62.83 63.14 63.29 63.395 63.5 63.57 63.62 63.645 63.67 63.65 63.64 63.62 63.6 63.52 63.47 63.36 63.33 63.3 63.24 63.16 63.135 63.11 63.02 63.01 63.01 63.01 63.01 63.01 64.05 71.63 79.21 88.39 93.53 95.14 96.75 99.25 101.66 103.64 104.44 105.24 107.16 108.97 109.845 110.72 112.48 114.15 114.96 115.77 117.38 118.52 119.35 120.18 121.7 121.03 110.32 107.245 104.17 101.35 99.98 99.56 99.14 98.47 97.97 94.905 91.84 73.59 69.255 64.92 60.52 57.71 56.78 55.85 54.08 52.54 51.15 50.575 50 49.03 48.175 47.32 50.945 54.57 58.68 60.62 61.155 61.69 62.32 62.79 62.935 63.08 63.32 63.44 63.51 63.555 63.6 63.61 63.61 63.605 63.6 63.54 63.51 63.475 63.44 63.36 63.3 63.23 63.195 63.16 63.11 63.03 63.03 63.03 63.03 63.03 63.03 66.26 73.74 81.22 89.29 94.06 95.595 97.13 99.66 102 102.81 103.62 105.65 107.4 109.36 110.17 110.98 112.8 114.4 115.055 115.71 117.71 118.9 119.68 120.46 122.42 119.53 109.08 106.37 103.66 101.18 99.9 99.53 99.16 98.46 97.97 94.55 91.13 73.42 66.08 63.645 61.21 58.33 55.88 54.16 53.36 52.56 51.16 50.09 49.775 49.46 49.775 50.09 53 55.91 59.4 61.09 62.08 62.37 62.66 63.08 63.36 63.465 63.57 63.67 63.74 63.84 63.85 63.86 63.85 63.84 63.815 63.79 63.73 63.67 63.63 63.59 63.53 63.47 63.44 63.41 63.34 63.29 63.29 63.29 63.29 63.29 63.29 65.14 80.47 89.25 91.6 93.95 97.2 99.77 102.05 103.115 104.18 105.66 107.55 108.48 109.41 111.15 112.89 113.685 114.48 116.25 117.47 119.02 119.79 120.56 122.44 118.51 114.58 106.27 102.42 101.495 100.57 99.66 98.93 98.43 96.07 93.71 91.35 73.45 65.18 61.45 59.915 58.38 56.1 54.22 53.41 52.6 51.14 50 49.665 49.33 49.775 50.22 56.95 58.22 59.49 61.23 62.17 62.48 62.79 63.22 63.48 63.69 63.75 63.81 63.89 63.96 63.97 63.98 63.98 63.96 63.935 63.91 63.88 63.8 63.74 63.705 63.67 63.59 63.54 63.51 63.48 63.39 63.39 63.39 63.39 63.39 63.39 65.53 80.41 89.23 91.705 94.18 97.43 100.02 101.025 102.03 104.25 105.82 106.785 107.75 109.41 111.24 113.04 113.855 114.67 116.34 117.61 118.405 119.2 120.64 122.46 118.2 113.94 105.91 102.74 101.77 100.8 99.75 99.02 98.35 98.08 97.81 91.52 73.77 69.5 65.23 60.89 58.07 56.24 55.295 54.35 52.69 51.39 50.715 50.04 49.2 48.42 47.64 55.05 57.06 59.07 60.95 61.99 62.325 62.66 63.1 63.35 63.465 63.58 63.73 63.85 63.91 63.925 63.94 63.96 63.93 63.925 63.92 63.86 63.8 63.73 63.7 63.67 63.62 63.58 63.545 63.51 63.47 63.46 63.46 63.46 63.46 63.46 65.05 72.645 80.24 89.14 94.03 95.64 97.25 99.71 102.1 102.93 103.76 105.74 107.56 109.44 110.32 111.2 112.91 114.69 115.49 116.29 117.55 119.16 119.995 120.83 122.42 114.32 110.245 106.17 102.32 100.54 100.06 99.58 98.93 98.33 94.74 91.15 82.335 73.52 65.26 60.89 58.47 57.335 56.2 54.35 52.65 52 51.35 50.04 49.33 48.7633333333333 48.1966666666667 47.63 54.75 58.87 59.85 60.83 61.95 62.59 63.06 63.205 63.35 63.52 63.72 63.77 63.82 63.88 63.94 63.94 63.94 63.93 63.91 63.84 63.83 63.82 63.75 63.68 63.645 63.61 63.54 63.49 63.455 63.42 63.42 63.41 63.41 63.41 63.41 65.08 80.41 89.34 91.71 94.08 97.3 99.77 100.92 102.07 104.21 106.18 107.155 108.13 110.01 111.43 112.3 113.17 114.75 116.39 118.09 118.855 119.62 121.11 121.78 122.45 112.38 105.1 101.85 101.045 100.24 99.35 98.66 98.385 98.11 90.85 83.355 75.86 66.26 61.35 59.845 58.34 56.23 54.32 53.54 52.76 51.35 50.28 49.61 49.8033333333333 49.9966666666667 50.19 53.065 55.94 59.42 61.15 62.12 62.42 62.72 63.14 63.44 63.52 63.6 63.76 63.84 63.92 63.94 63.96 63.95 63.96 63.94 63.92 63.86 63.83 63.785 63.74 63.69 63.63 63.58 63.55 63.52 63.47 63.47 63.47 63.47 63.47 63.47 65.75 73.34 80.93 89.61 94.31 97.53 98.77 100.01 101.96 103.92 104.97 106.02 107.83 109.72 111.5 112.345 113.19 114.85 116.37 117.2 118.03 119.3 120.92 121.74 122.56 112.55 108.95 105.35 102.08 100.48 100 99.52 98.84 98.24 94.82 91.4 73.64 66.51 61.55 60.045 58.54 56.34 54.38 53.605 52.83 51.47 50.22 49.82 49.42 48.94 48.46 52.265 56.07 59.51 61.19 61.95 62.295 62.64 63.09 63.4 63.52 63.64 63.75 63.9 63.925 63.95 64 64.02 64 63.99 63.98 63.93 63.85 63.83 63.81 63.74 63.7 63.675 63.65 63.6 63.54 63.52 63.52 63.52 63.52 63.52 63.52 65.59 80.76 89.48 94.2 95.84 97.48 100.12 102.39 103.435 104.48 105.88 107.92 108.785 109.65 111.51 113.21 114.07 114.93 116.64 118.14 119.64 120.29 120.94 122.61 112.89 109.22 105.55 102.2 100.8 100.325 99.85 99.12 98.48 95.01 91.54 82.715 73.89 66.73 61.81 58.75 57.56 56.37 54.57 52.88 52.23 51.58 50.5 50 50.0766666666667 50.1533333333333 50.23 53.59 56.95 59.51 61.21 62.15 62.465 62.78 63.19 63.48 63.59 63.7 63.83 63.94 63.97 64 64.02 64.04 64.03 64.01 63.99 63.95 63.89 63.865 63.84 63.79 63.73 63.69 63.66 63.63 63.56 63.56 63.56 63.56 63.56 63.56 64.84 80.12 84.65 89.18 94.03 97.28 98.655 100.03 102.26 104.48 106.04 106.915 107.79 109.68 111.53 112.395 113.26 114.79 116.45 117.29 118.13 119.28 120.92 121.62 122.32 112.01 104.97 103.44 101.91 100.37 99.48 98.97 98.635 98.3 95.07 91.84 74.02 65.47 63.61 61.75 58.62 56.24 55.37 54.5 52.73 51.56 50.23 49.905 49.58 49.945 50.31 53.69 57.07 59.64 61.35 61.845 62.34 62.94 63.37 63.52 63.67 63.82 64 64.1 64.14 64.18 64.2 64.22 64.22 64.22 64.19 64.14 64.115 64.09 64.01 63.94 63.9 63.865 63.83 63.8 63.72 63.72 63.72 63.72 63.72 63.72 66.46 81.51 85.765 90.02 94.57 97.85 98.87 99.89 102.34 104.3 106.39 107.315 108.24 110 111.94 112.6 113.26 114.85 116.51 117.285 118.06 119.61 121.28 121.865 122.45 112.29 105.17 103.575 101.98 100.43 99.59 98.93 98.7 98.47 95.14 91.81 73.67 65.51 63.72 61.93 58.77 56.44 54.62 53.825 53.03 51.56 50.32 50.16 50 49.265 48.53 51.86 55.19 59.25 61.17 62.2 62.55 62.9 63.32 63.63 63.745 63.86 63.96 64.11 64.19 64.21 64.23 64.25 64.23 64.225 64.22 64.18 64.11 64.09 64.07 63.98 63.94 63.9 63.865 63.83 63.79 63.76 63.76 63.76 63.76 63.76 63.76 66.51 81.47 89.88 94.67 96.315 97.96 99.92 102.36 103.42 104.48 106.41 108.32 110.11 110.99 111.87 113.54 115.18 116.055 116.93 118.14 119.78 120.555 121.33 121.26 110.7 107.53 104.36 101.53 100.1 99.31 99.05 98.79 98.25 95.17 92.09 74.26 69.91 65.56 61.15 58.64 56.31 55.425 54.54 52.91 51.58 50.88 50.18 49.59 49.9433333333333 50.2966666666667 50.65 56.42 59.82 61.49 61.985 62.48 63.09 63.48 63.63 63.78 63.94 64.12 64.175 64.23 64.29 64.32 64.34 64.34 64.34 64.3 64.26 64.235 64.21 64.14 64.09 64.05 64.025 64 63.94 63.9 63.9 63.9 63.9 63.9 63.9 66.4 73.955 81.51 90.1 94.88 96.38 97.88 100.52 102.76 104.44 105.465 106.49 108.48 110.21 111.085 111.96 113.6 115.32 116.13 116.94 118.14 119.81 121.35 121.8 122.25 111.97 105 103.39 101.78 100.34 99.49 99.17 98.85 98.27 91.37 82.58 73.79 65.37 61.05 58.59 57.465 56.34 54.63 53.08 52.275 51.47 50.27 49.65 49.29 48.93 48.57 56.44 59.88 60.615 61.35 62.38 63.06 63.51 63.655 63.8 64.04 64.19 64.245 64.3 64.36 64.38 64.405 64.43 64.42 64.38 64.35 64.315 64.28 64.22 64.16 64.135 64.11 64.08 64.02 63.98 63.94 63.93 63.93 63.93 63.93 63.93 66.43 81.52 85.795 90.07 94.84 98.08 100.67 101.81 102.95 104.62 106.64 107.51 108.38 110.15 112.06 112.935 113.81 115.38 117.13 118.39 119.17 119.95 121.4 122.6 117.585 112.57 105.32 102.05 100.43 99.995 99.56 98.87 98.22 94.86 91.5 73.8 65.56 63.305 61.05 58.75 56.44 55.475 54.51 53.03 51.62 50.93 50.24 49.61 48.74 47.87 51.475 55.08 59.16 61.13 61.68 62.23 62.87 63.38 63.62 63.735 63.85 64.04 64.16 64.195 64.23 64.3 64.3 64.31 64.295 64.28 64.27 64.21 64.17 64.13 64.09 64.04 64.02 64 63.96 63.9 63.88 63.88 63.88 63.88 63.88 63.88 66.09 83.51 89.86 94.65 96.27 97.89 100.48 102.74 103.82 104.9 106.81 108.26 109.22 110.18 111.99 113.73 115.36 116.11 116.86 118.62 120.1 120.745 121.39 121.17 110.45 107.415 104.38 101.56 100.38 99.54 99.185 98.83 98.26 95.105 91.95 74.4 70.07 65.74 61.19 58.82 56.56 55.625 54.69 53.09 51.66 51.015 50.37 50 49.5433333333333 49.0866666666667 48.63 56.31 59.75 61.47 61.935 62.4 62.92 63.39 63.535 63.68 63.92 64.05 64.17 64.215 64.26 64.29 64.34 64.33 64.32 64.29 64.27 64.21 64.19 64.17 64.11 64.05 64.01 64 63.99 63.9 63.89 63.89 63.89 63.89 63.89 63.89 68.78 80.88 89.73 94.53 96.21 97.89 99.93 102.31 103.34 104.37 106.33 108.34 109.82 110.745 111.67 113.32 115.01 116.28 117.075 117.87 119.47 121.17 121.85 122.53 112.67 105.38 103.965 102.55 100.7 99.77 99.09 98.82 98.55 95.215 91.88 76.72 66.88 61.77 60.285 58.8 56.58 54.93 54.175 53.42 51.88 50.75 50 50.1175 50.235 50.3525 50.47 56.24 59.69 61.41 61.885 62.36 62.99 63.4 63.52 63.64 63.88 64.03 64.14 64.175 64.21 64.26 64.29 64.29 64.28 64.27 64.25 64.19 64.14 64.115 64.09 64.03 64 63.97 63.94 63.89 63.86 63.86 63.86 63.86 63.86 65.7 80.89 85.325 89.76 94.63 97.87 98.9 99.93 102.3 104.4 106.36 107.085 107.81 109.72 111.57 113.32 114.155 114.99 116.35 117.96 118.78 119.6 121.13 122.61 117.68 112.75 105.41 102.08 100.66 100.205 99.75 99.08 98.44 95.175 91.91 76.95 71.88 66.81 61.89 58.75 57.64 56.53 55.1 53.32 51.85 51.22 50.59 50.2 49.62 49.04 48.46 56.16 57.9 59.64 61.07 62.15 62.83 63.065 63.3 63.54 63.79 63.95 64.01 64.07 64.17 64.22 64.25 64.255 64.26 64.23 64.21 64.195 64.18 64.1 64.05 64.02 64.005 63.99 63.93 63.88 63.84 63.84 63.84 63.84 63.84 63.84 66.51 81.44 90.07 94.84 96.44 98.04 100.03 102.44 104.44 105.24 106.04 107.95 109.75 110.7 111.65 113.15 114.85 116.46 117.26 118.06 119.66 120.81 121.67 122.53 112.48 105.28 103.645 102.01 100.8 99.83 99.2 98.89 98.58 94.815 91.05 73.55 66.66 61.85 60.275 58.7 57 54.99 54.185 53.38 51.92 50.74 50 49.6 49.2 48.8 48.4 56.09 59.58 61.31 61.815 62.32 62.8 63.26 63.425 63.59 63.82 64 64.09 64.14 64.19 64.25 64.27 64.26 64.255 64.25 64.2 64.18 64.155 64.13 64.05 64.02 63.95 63.94 63.93 63.89 63.86 63.86 63.86 63.86 63.86 66.55 74.11 81.67 90.13 94.84 97.51 98.84 100.17 102.45 104.56 105.555 106.55 108.03 109.75 111.64 112.585 113.53 114.81 116.42 118.09 118.935 119.78 120.83 122.39 117.29 112.19 105.14 102.37 101.495 100.62 99.73 99.06 98.57 98.315 98.06 91.84 74.16 65.64 63.755 61.87 58.89 56.63 55.04 54.245 53.45 52.08 50.7 50.35 50 49.5866666666667 49.1733333333333 48.76 56.44 59.82 61.49 61.98 62.47 63.08 63.48 63.61 63.74 63.96 64.14 64.25 64.275 64.3 64.36 64.39 64.38 64.375 64.37 64.34 64.28 64.255 64.23 64.17 64.11 64.09 64.06 64.03 64 63.98 63.98 63.98 63.98 63.98 65.17 72.76 80.35 89.58 94.5 97.27 98.62 99.97 102.34 104.51 105.46 106.41 107.96 109.87 111.55 112.415 113.28 114.97 116.32 117.135 117.95 119.46 121.17 121.855 122.54 112.66 105.32 102.03 101.255 100.48 99.55 99.04 98.73 98.42 91.71 82.92 74.13 66.9 61.97 60.405 58.84 56.61 55.1 53.45 52.69 51.93 50.76 50.26 49.7033333333333 49.1466666666667 48.59 52.425 56.26 59.71 61.13 62.15 62.5 62.85 63.28 63.56 63.685 63.81 63.98 64.11 64.18 64.195 64.21 64.27 64.26 64.26 64.235 64.21 64.17 64.13 64.11 64.09 64.02 64.01 63.93 63.91 63.89 63.88 63.88 63.88 63.88 63.88 69.67 81.62 85.91 90.2 94.82 98.21 99.39 100.57 102.46 104.53 106.55 107.475 108.4 109.8 111.57 113.34 114.175 115.01 116.62 118.08 118.88 119.68 121.24 122.59 117.595 112.6 105.37 102.07 100.68 100.225 99.77 99.06 98.45 95.295 92.14 74.23 70.595 66.96 61.99 58.96 56.6 55.705 54.81 53.44 52.05 50.75 50.395 50.04 49.5866666666667 49.1333333333333 48.68 56.32 59.73 60.44 61.15 62.19 62.89 63.105 63.32 63.63 63.84 64 64.065 64.13 64.21 64.25 64.31 64.3 64.29 64.27 64.26 64.225 64.19 64.14 64.11 64.04 64.025 64.01 63.98 63.91 63.9 63.9 63.9 63.9 63.9 63.9 66.19 81.41 90 94.96 96.505 98.05 100.05 102.29 103.31 104.33 106.59 108.07 110 110.915 111.83 113.38 114.65 116.39 117.27 118.15 119.37 120.86 121.735 122.61 112.82 106.55 104.59 102.63 100.81 99.81 99.27 98.965 98.66 98.09 92.12 74.37 65.87 63.93 61.99 58.82 56.66 55.1 54.27 53.44 51.99 50.69 50.345 50 49.5133333333333 49.0266666666667 48.54 56.23 59.14 61.11 61.64 62.17 62.85 63.23 63.54 63.675 63.81 63.96 64.09 64.145 64.2 64.26 64.29 64.31 64.3 64.29 64.27 64.23 64.17 64.145 64.12 64.05 64.02 63.98 63.955 63.93 63.88 63.88 63.88 63.88 63.88 63.88 65.69 80.88 89.76 92.185 94.61 97.85 100.04 101.18 102.32 104.44 106.49 108.31 109.12 109.93 111.71 113.53 114.31 115.09 116.66 117.83 119.44 120.245 121.05 122.47 112.33 108.79 105.25 102.01 100.71 100.26 99.81 99.12 98.64 95.215 91.79 76.89 71.95 67.01 62.03 58.89 57.09 56.125 55.16 53.52 52.06 51.02 50.635 50.25 49.7166666666667 49.1833333333333 48.65 56.34 59.22 60.155 61.09 62.17 62.81 63.25 63.39 63.53 63.78 63.96 64.02 64.08 64.17 64.23 64.26 64.26 64.26 64.27 64.22 64.18 64.17 64.16 64.08 64.04 64 63.975 63.95 63.92 63.88 63.88 63.88 63.88 63.88 63.88 66.63 81.63 85.865 90.1 94.9 97.47 100.22 101.355 102.49 104.63 106.15 108.07 108.975 109.88 111.81 113.08 114.89 115.695 116.5 117.71 119.44 120.165 120.89 122.58 115.07 110.81 106.55 102.67 100.82 99.82 99.535 99.25 98.6 98.05 92.495 86.94 71.75 64.42 61.09 59.62 58.15 56.04 54.38 52.92 52.31 51.7 50.43 49.64 49.2933333333333 48.9466666666667 48.6 56.28 59.25 60.22 61.19 62.24 62.92 63.14 63.36 63.69 63.88 64.05 64.12 64.19 64.26 64.3 64.36 64.355 64.35 64.34 64.32 64.27 64.245 64.22 64.19 64.13 64.115 64.1 64.07 64.01 63.98 63.98 63.98 63.98 63.98 63.98 65.3 80.8 89.64 92.165 94.69 97.38 99.95 102.31 103.415 104.52 106.15 108.1 109.73 110.73 111.73 113.34 114.97 115.705 116.44 118.01 119.68 121.18 121.675 122.17 111.97 105 103.61 102.22 100.55 99.62 98.93 98.69 98.45 95.235 92.02 74.11 66.96 61.99 60.425 58.86 56.47 54.63 54.025 53.42 51.89 50.64 50.2 49.62 49.04 48.46 52.305 56.15 59.6 61.31 61.715 62.12 62.81 63.27 63.54 63.665 63.79 63.99 64.1 64.18 64.205 64.23 64.26 64.28 64.27 64.25 64.23 64.22 64.13 64.115 64.1 64.05 64.01 63.96 63.94 63.92 63.9 63.9 63.9 63.9 63.9 65.32 80.62 85.13 89.64 94.63 97.79 98.87 99.95 102.36 104.46 106.24 107.08 107.92 109.77 111.58 113.28 114.065 114.85 116.3 117.91 119.46 120.13 120.8 122.63 117.825 113.02 105.58 102.69 100.82 100.325 99.83 99.3 98.64 95.215 91.79 74.14 70.575 67.01 61.99 58.89 57.04 56.09 55.14 53.46 51.99 50.65 50.48 50.31 49.7466666666667 49.1833333333333 48.62 56.31 59.27 60.24 61.21 62.27 62.95 63.32 63.48 63.64 63.91 64.08 64.19 64.24 64.29 64.32 64.36 64.365 64.37 64.35 64.34 64.28 64.255 64.23 64.19 64.12 64.09 64.065 64.04 63.99 63.95 63.95 63.95 63.95 63.95 63.95 65.39 80.59 89.65 94.69 96.085 97.48 100.1 102.35 103.415 104.48 106.17 107.98 109.82 110.72 111.62 113.04 114.89 116.44 117.295 118.15 119.52 120.8 121.525 122.25 111.94 105.95 104.09 102.23 100.57 99.59 98.96 98.745 98.53 97.95 91.4 73.7 66.62 64.265 61.91 58.7 56.52 54.95 54.115 53.28 51.88 50.46 50.285 50.11 49.6333333333333 49.1566666666667 48.68 56.31 59.2 60.145 61.09 62.16 62.82 63.26 63.435 63.61 63.79 63.95 64.12 64.145 64.17 64.23 64.27 64.26 64.265 64.27 64.23 64.18 64.16 64.14 64.09 64.07 64.01 63.98 63.95 63.93 63.92 63.92 63.92 63.92 63.92 66.43 75.08 83.73 90.08 94.82 96.475 98.13 100.29 102.49 104.66 105.69 106.72 108.07 109.83 111.76 112.52 113.28 114.77 116.5 118.22 118.965 119.71 121.22 121.88 122.54 112.66 105.42 102.15 101.345 100.54 99.87 99.15 98.84 98.53 91.78 76.68 71.725 66.77 61.91 58.78 57 56.065 55.13 53.44 52.01 50.85 50.425 50 49.5333333333333 49.0666666666667 48.6 56.28 57.985 59.69 61.11 62.17 62.85 63.04 63.23 63.57 63.84 64 64.055 64.11 64.19 64.23 64.29 64.295 64.3 64.29 64.27 64.24 64.21 64.17 64.12 64.05 64.035 64.02 63.99 63.93 63.91 63.91 63.91 63.91 63.91 66.95 74.48 82.01 90.37 95.05 96.36 97.67 100.21 102.41 104.55 105.375 106.2 108.1 109.92 111.8 112.505 113.21 114.87 116.64 117.25 117.86 119.46 121.03 121.64 122.25 111.94 104.97 101.81 101.175 100.54 99.57 98.9 98.32 95.17 92.02 83.14 74.26 66.95 61.75 58.77 57.665 56.56 55.04 53.39 52.695 52 51.03 50 49.5333333333333 49.0666666666667 48.6 56.15 57.655 59.16 61.09 62.21 62.77 63.015 63.26 63.64 63.85 64.03 64.1 64.17 64.25 64.31 64.34 64.34 64.34 64.35 64.31 64.295 64.28 64.25 64.19 64.14 64.12 64.1 64.04 64.01 63.96 63.96 63.96 63.96 63.96 63.96 67.97 82.66 86.705 90.75 95.23 98.35 99.37 100.39 102.62 104.86 106.84 107.58 108.32 110.11 111.94 113.32 114.115 114.91 116.67 118.33 119.13 119.93 121.22 120.95 112.15 108.645 105.14 101.9 100.41 100.035 99.66 99.04 98.45 95.14 91.83 74.23 70.595 66.96 61.91 58.8 56.47 55.715 54.96 53.45 52.05 50.69 50.345 50 49.53 49.06 48.59 56.39 59.31 60.25 61.19 62.28 62.94 63.29 63.48 63.67 63.91 64.08 64.2 64.24 64.28 64.35 64.38 64.37 64.37 64.37 64.35 64.3 64.26 64.225 64.19 64.14 64.11 64.07 64.03 64.01 63.99 63.99 63.99 63.99 63.99 63.99 65.87 81.07 89.86 94.78 96.12 97.46 100.12 102.48 103.55 104.62 106.53 108.06 109.93 110.83 111.73 113.15 114.85 116.55 117.35 118.15 119.38 120.89 121.765 122.64 115.14 106.66 102.74 101.815 100.89 99.89 99.36 99.06 98.76 98.21 83.18 71.73 68.17 64.61 60.56 57.95 57.115 56.28 54.56 53.02 51.7 51.105 50.51 50 49.5433333333333 49.0866666666667 48.63 56.44 59.82 61.47 61.89 62.31 62.96 63.4 63.565 63.73 63.91 64.1 64.25 64.27 64.29 64.38 64.39 64.39 64.395 64.4 64.35 64.32 64.295 64.27 64.2 64.17 64.13 64.105 64.08 64.04 64.01 64.01 64.01 64.01 64.01 66.09 73.725 81.36 90.12 94.9 96.5 98.1 100.23 102.51 103.57 104.63 106.61 108.49 110.4 111.23 112.06 113.53 115.24 116.74 117.595 118.45 119.6 121.29 121.15 121.01 112.29 105.21 102.07 101.305 100.54 99.83 99.14 98.815 98.49 91.91 84.43 76.95 66.96 61.97 60.465 58.96 56.68 55.17 53.48 52.765 52.05 50.76 50.23 49.4433333333333 48.6566666666667 47.87 55.16 57.17 59.18 61.07 61.91 62.29 62.67 63.16 63.53 63.74 63.82 63.9 64.08 64.16 64.18 64.22 64.26 64.23 64.25 64.23 64.205 64.18 64.13 64.09 64.06 64.03 64.01 63.95 63.92 63.92 63.9 63.9 63.9 63.9 63.9 64.9 80.11 84.74 89.37 94.4 97.67 98.725 99.78 102.13 104.15 106.36 107.13 107.9 109.77 111.43 113.23 113.93 114.63 116.34 117.82 119.1 119.925 120.75 122.59 118.66 114.73 106.47 102.64 100.8 100.405 100.01 99.29 98.57 98.08 94.935 91.79 74.14 65.74 61.97 60.475 58.98 56.52 54.54 53.83 53.12 51.95 50.75 50 49.4566666666667 48.9133333333333 48.37 52.235 56.1 59.64 61.37 62.37 62.68 62.99 63.37 63.7 63.81 63.92 64.1 64.22 64.255 64.29 64.35 64.37 64.37 64.37 64.37 64.34 64.3 64.25 64.225 64.2 64.16 64.11 64.08 64.06 64.04 64.01 64.01 64.01 64.01 64.01 69 76.195 83.39 89.89 94.8 96.39 97.98 100.69 102.37 104.57 105.595 106.62 108.43 110.06 111.85 112.69 113.53 114.79 116.61 118.15 118.96 119.77 121 122.47 118.62 114.77 106.49 102.55 101.06 100.54 100.02 99.26 98.79 98.21 91.95 83.1 74.25 66.87 62.03 60.45 58.87 56.58 54.98 53.31 52.615 51.92 50.64 50 49.4866666666667 48.9733333333333 48.46 52.335 56.21 59.67 61.13 62.21 62.55 62.89 63.35 63.61 63.89 63.98 64.07 64.17 64.25 64.32 64.335 64.35 64.38 64.35 64.335 64.32 64.3 64.23 64.2 64.18 64.16 64.12 64.08 64.03 64.03 63.99 63.99 63.99 63.99 63.99 66.66 74.185 81.71 90.28 94.99 97.62 98.93 100.24 102.63 104.71 106.27 107.225 108.18 109.9 111.46 113.38 114.185 114.99 116.62 118.08 118.76 119.44 121.01 121.39 117.005 112.62 105.3 102.01 100.43 100.025 99.62 99.07 98.44 94.98 91.52 74.13 69.86 65.59 61.79 58.84 56.52 55.6 54.68 53.28 51.85 50.62 50.31 50 49.54 49.08 48.62 56.39 59.82 60.535 61.25 62.31 62.99 63.44 63.575 63.71 63.95 64.12 64.27 64.305 64.34 64.4 64.44 64.43 64.42 64.43 64.4 64.35 64.325 64.3 64.23 64.19 64.16 64.13 64.1 64.07 64.03 64.03 64.03 64.03 64.03 64.03 65.56 80.83 89.8 92.225 94.65 98.01 100.03 102.36 103.44 104.52 106.62 108.6 109.485 110.37 111.76 113.43 115.09 115.97 116.85 118.16 119.74 120.5 121.26 121.16 112.49 108.895 105.3 102.1 100.77 99.82 99.49 99.16 98.54 95.055 91.57 73.8 66.78 64.315 61.85 58.77 56.42 55.69 54.96 53.38 51.96 50.72 50.36 50 49.5533333333333 49.1066666666667 48.66 56.29 59.77 61.23 61.775 62.32 62.98 63.46 63.59 63.72 63.95 64.17 64.27 64.32 64.37 64.4 64.42 64.46 64.45 64.44 64.4 64.37 64.31 64.29 64.27 64.22 64.17 64.14 64.12 64.1 64.05 64.05 64.05 64.05 64.05 64.05 67.25 82.23 90.6 92.955 95.31 97.88 100.45 102.69 103.735 104.78 106.34 108.21 110.18 111.13 112.08 113.86 115.09 115.94 116.79 118.32 119.66 121.15 121.305 121.46 110.72 105.41 103.73 102.05 100.45 99.59 99.05 98.765 98.48 95.17 91.86 76.97 66.91 61.81 60.28 58.75 56.44 54.9 53.26 52.525 51.79 50.56 50.14 49.3766666666667 48.6133333333333 47.85 55.19 57.23 59.27 61.23 62.15 62.87 63.12 63.37 63.73 63.94 64.16 64.22 64.28 64.37 64.43 64.44 64.455 64.47 64.47 64.43 64.415 64.4 64.34 64.28 64.255 64.23 64.18 64.16 64.1 64.1 64.05 64.05 64.05 64.05 64.05 57.29 53.99 50.69 48.25 46.36 44.92 44.43 43.94 42.91 42.46 42.0275 41.595 41.1625 40.73 42.56 44.39 46.28 47.49 48.04 48.48 48.75 48.855 48.96 49.09 49.2 49.29 49.33 49.36 49.38 49.38 49.38 49.38 49.35 49.32 49.27 49.26 50.92 50.45 50.26 50.215 50.17 50.14 50.12 50.12 50.12 50.12 50.12 50.12 50.12 50.12 50.12 50.12 50.12 50.12 50.12 50.12 50.12 50.12 50.12 50.1 50.09 50.09 50.09 50.08 50.06 50.06 50.06 50.06 50.06 50.06 50.03 50.02 50 49.24 49.23 49.23 49.23 49.23 49.23 49.23 49.17 49.17 49.15 49.145 49.14 49.11 49.11 49.11 49.11 49.11 49.11 49.05 49.03 49.02 49 48.99 48.99 48.99 48.99 48.99 48.99 48.91 48.97 49.11 49.17 49.2 49.2 49.23 49.23 49.23 49.23 49.23 49.46 49.58 49.69 49.735 49.78 49.84 49.84 49.84 49.84 49.84 49.84 50.87 51.01 51.1 51.17 51.215 51.26 51.26 51.26 51.26 51.26 51.26 51.61 51.8 51.92 52.04 52.07 52.1 52.1 52.1 52.1 52.1 52.53 52.63 52.73 52.84 52.95 53.05 53.05 53.05 53.05 53.05 53.05 53.52 53.75 53.805 53.86 53.99 54.12 54.12 54.12 54.12 54.12 54.12 54.63 54.84 54.96 55.03 55.1 55.22 55.22 55.22 55.22 55.22 55.22 55.79 56.02 56.15 56.235 56.32 56.45 56.45 56.45 56.45 56.45 56.45 57.02 57.22 57.4 57.54 57.615 57.69 57.69 57.69 57.69 57.69 58.31 58.395 58.48 58.73 58.84 58.91 58.98 58.98 58.98 58.98 58.98 59.56 59.645 59.73 59.92 60.07 60.2 60.2 60.2 60.2 60.2 60.2 60.74 60.87 60.97 61.07 61.17 61.31 61.31 61.31 61.31 61.31 61.31 61.73 61.89 62.05 62.115 62.18 62.28 62.28 62.28 62.28 62.28 62.28 62.73 62.94 63.09 63.21 63.285 63.36 63.36 63.36 63.36 63.36 63.78 63.845 63.91 64.07 64.19 64.29 64.29 64.29 64.29 64.29 64.29 64.77 64.89 64.96 65.03 65.2 65.3 65.3 65.3 65.3 65.3 65.3 65.76 65.94 66.09 66.145 66.2 66.34 66.34 66.34 66.34 66.34 66.34 66.8 66.97 67.08 67.155 67.23 67.34 67.34 67.34 67.34 67.34 67.83 67.895 67.96 68.14 68.26 68.33 68.4 68.4 68.4 68.4 68.4 68.83 68.99 69.035 69.08 69.29 69.4 69.4 69.4 69.4 69.4 69.4 69.86 70.04 70.13 70.22 70.32 70.41 70.41 70.41 70.41 70.41 70.41 70.91 71.06 71.23 71.285 71.34 71.47 71.47 71.47 71.47 71.47 71.47 71.91 72.06 72.24 72.32 72.39 72.46 72.46 72.46 72.46 72.46 72.93 72.985 73.04 73.22 73.39 73.45 73.45 73.45 73.45 73.45 73.45 73.94 74.09 74.125 74.16 74.37 74.47 74.47 74.47 74.47 74.47 74.47 74.96 75.12 75.3 75.365 75.43 75.55 75.55 75.55 75.55 75.55 75.55 75.99 76.1 76.29 76.44 76.475 76.51 76.51 76.51 76.51 76.51 76.51 77.03 77.14 77.34 77.47 77.53 77.59 77.59 77.59 77.59 77.59 78.03 78.27 78.33 78.39 78.48 78.65 78.65 78.65 78.65 78.65 78.65 79.08 79.23 79.295 79.36 79.56 79.65 79.65 79.65 79.65 79.65 79.65 80.11 80.27 80.34 80.41 80.58 80.66 80.66 80.66 80.66 80.66 80.66 81.18 81.28 81.365 81.45 81.61 81.75 81.75 81.75 81.75 81.75 81.75 82.17 82.35 82.48 82.56 82.64 82.79 82.79 82.79 82.79 82.79 82.79 83.18 83.39 83.52 83.59 83.665 83.74 83.74 83.74 83.74 83.74 84.28 84.35 84.42 84.61 84.67 84.8 84.8 84.8 84.8 84.8 84.8 85.25 85.43 85.485 85.54 85.7 85.87 85.87 85.87 85.87 85.87 85.87 86.27 86.46 86.5 86.54 86.73 86.84 86.84 86.84 86.84 86.84 86.84 87.3 87.44 87.65 87.715 87.78 87.87 87.87 87.87 87.87 87.87 87.87 88.28 88.54 88.63 88.74 88.83 88.92 88.92 88.92 88.92 88.92 89.42 89.49 89.56 89.73 89.81 89.91 89.91 89.91 89.91 89.91 89.91 90.47 90.6 90.685 90.77 90.88 90.98 90.98 90.98 90.98 90.98 90.98 91.44 91.61 91.76 91.82 91.88 92.02 92.02 92.02 92.02 92.02 92.02 92.47 92.72 92.73 92.88 92.975 93.07 93.07 93.07 93.07 93.07 93.49 93.59 93.69 93.84 93.9 94.08 94.08 94.08 94.08 94.08 94.08 94.55 94.69 94.795 94.9 94.96 95.11 95.11 95.11 95.11 95.11 95.11 95.58 95.78 95.88 95.93 95.98 96.14 96.14 96.14 96.14 96.14 96.14 96.56 96.76 96.88 97 97.105 97.21 97.21 97.21 97.21 97.21 97.57 97.645 97.72 97.93 98.01 98.15 98.15 98.15 98.15 98.15 98.15 98.6 98.78 98.855 98.93 99.04 99.22 99.22 99.22 99.22 99.22 99.22 99.67 99.88 99.94 100.03 100.12 100.24 100.24 100.24 100.24 100.24 100.24 100.75 100.93 101.04 101.095 101.15 101.33 101.33 101.33 101.33</Tmp2>
<Tmp4>27.2 27.2 27.3 27.3 27.35 27.4 27.3 27.3 27.3 27.3 27.3 27.2 27.25 27.3 27.2 27.2 27.25 27.3 27.3 27.3 27.2 27.3 27.4 27.2 27.4 27.45 27.5 27.2 27.1 27.3 27.35 27.4 27.3 27.1 27.2 27.3 27.3 27.3 27.1 27.15 27.2 27.2 27.2 27.25 27.3 27 27.3 27.3 27.25 27.2 27.3 27.2 27.2 27.2 27.3 27.3 27.3 27.3 27.3 27.1 27.1 27.15 27.2 27.1 27 27.05 27.1 27.1 27.4 27.35 27.3 27.2 27.2 27.25 27.3 27.2 27.3 27.2 27.2 27.2 27.1 27.3 27.15 27 27.2 27.1 27.1 27.1 27.3 27.4 27.25 27.1 27.1 27.3 27.2 27.2 27.2 27.3 27.2 27.25 27.3 27.4 27.3 27.2 27.1 27.2 27.3 27.3 27.3 27.3 27.3 27.4 27.45 27.5 27.3 27.3 27.4 27.45 27.5 27.4 27.3 27.3 27.3 27.4 27.3 27.35 27.4 27.3 27.4 27.4 27.4 27.4 27.5 27.3 27.4 27.5 27.3 27.4 27.4 27.4 27.5 27.5 27.5 27.5 27.4 27.5 27.5 27.5 27.4 27.5 27.5 27.5 27.5 27.3 27.4 27.4 27.4 27.5 27.5 27.5 27.5 27.5 27.5 27.5 27.5 27.5 27.5 27.5 27.5 27.5 27.5 27.5 27.5 27.5 27.5 27.5 27.5 27.5 27.5 27.5 27.5 27.5 27.5 27.5 27.5 27.5 27.5 27.5 27.5 27.5 27.5 27.5 27.5 27.5 27.5 27.5 27.5 27.5 27.5 27.5 27.5 27.5 27.5 27.5 27.5 27.5 27.5 27.5 27.5 27.5 27.6 27.5 27.5 27.5 27.5 27.5 27.5 27.5 27.6 27.5 27.5 27.5 27.5 27.5 27.5 27.5 27.5 27.5 27.5 27.5 27.5 27.5 27.5 27.5 27.5 27.5 27.5 27.5 27.5 27.5 27.5 27.5 27.5 27.5 27.5 27.5 27.5 27.5 27.5 27.5 27.5 27.5 27.5 27.5 27.5 27.5 27.5 27.5 27.5 27.5 27.5 27.5 27.5 27.5 27.5 27.5 27.5 27.5 27.5 27.5 27.5 27.5 27.7 27.6 27.5 27.6 27.5 27.55 27.6 27.7 27.7 27.5 27.6 27.7 27.6 27.7 27.7 27.7 27.5 27.5 27.65 27.8 27.5 27.6 27.8 27.8 27.8 27.8 27.7 27.8 27.9 27.8 27.7 27.75 27.8 27.9 27.8 27.8 27.8 27.9 27.8 27.9 27.95 28 27.9 27.9 27.9 27.9 27.9 28 27.95 27.9 27.9 28 28 27.95 27.9 28 28 28 28 28 28 28 28 28 28 28 28 28 28 28 28 28 28 28 28 28 28 28 27.8 27.8 27.7 27.6 27.8 27.7 27.6 27.5 27.5 27.5 27.6 27.7 27.6 27.5 27.65 27.8 27.7 27.9 28 27.9 27.8 27.9 27.8 27.85 27.9 27.9 27.9 27.95 28 27.9 28 28 28 28 28 28 28 28 28 28 28 28 28 28 28 28 28 28 28 28 28 28 28 28 28 28 28 28 28 28 28 28 28 28 28 28 28 28 28 28 28 28 28 28 28 28 28 28 28 28 28 28 28 28.05 28.1 28 28 28 28 28 28 28 28 28 27.9 28 28 28 28 28 28 28 28 28 28 28 28 28 28 28 28 28 28 28 28 28 28 28 28 28 28 28 28 28 28 28 28 28 28 28 28.1 28.1 28.1 28.1 28.1 28.1 28.1 28.2 28.2 28.1 28 28.1 28.2 28.4 28 28 28 28.2 28.4 28.3 28.2 28.3 28 28.15 28.3 28.1 28.2 28.25 28.3 28.1 28.3 28.3 28.2 28.1 28.3 28.4 28.4 28.4 28.4 28.4 28.3 28.35 28.4 28.3 28.1 28.05 28 28 28 28 28 28 28 28 28 28 28 28 28 28.1 28.2 28.2 28.3 28.1 28.2 28.3 28.1 28.2 28.25 28.3 28.3 28.3 28.35 28.4 28.4 28.4 28.4 28.45 28.5 28.5 28.4 28.45 28.5 28.5 28.4 28.45 28.5 28.5 28.5 28.5 28.5 28.5 28.5 28.5 28.5 28.5 28.5 28.5 28.5 28.5 28.5 28.5 28.5 28.5 28.5 28.5 28.5 28.5 28.5 28.5 28.5 28.5 28.5 28.5 28.5 28.5 28.5 28.5 28.5 28.4 28.45 28.5 28.5 28.5 28.5 28.5 28.5 28.5 28.5 28.5 28.5 28.5 28.35 28.2 28.3 28.1 28.2 28.15 28.1 28 28 28.15 28.3 28.15 28 28.3 28.4 28.5 28.5 28.5 28.5 28.5 28.5 28.5 28.5 28.5 28.5 28.5 28.5 28.5 28.5 28.5 28.5 28.5 28.5 28.5 28.5 28.5 28.5 28.5 28.5 28.5 28.5 28.5 28.5 28.5 28.5 28.5 28.5 28.5 28.5 28.5 28.5 28.5 28.5 28.5 28.5 28.5 28.5 28.5 28.5 28.5 28.5 28.5 28.5 28.5 28.5 28.5 28.5 28.5 28.5 28.5 28.5 28.5 28.5 28.5 28.5 28.5 28.5 28.5 28.5 28.5 28.5 28.5 28.5 28.5 28.5 28.5 28.5 28.5 28.5 28.5 28.5 28.5 28.5 28.5 28.5 28.5 28.5 28.5 28.5 28.5 28.5 28.5 28.5 28.5 28.5 28.5 28.5 28.5 28.5 28.5 28.5 28.5 28.5 28.5 28.5 28.5 28.5 28.5 28.5 28.5 28.5 28.5 28.5 28.5 28.5 28.7 28.6 28.5 28.5 28.5 28.5 28.5 28.5 28.5 28.5 28.6 28.55 28.5 28.5 28.5 28.5 28.5 28.7 28.5 28.6 28.7 28.5 28.7 28.5 28.5 28.5 28.6 28.7 28.7 28.7 28.5 28.5 28.65 28.8 28.8 28.7 28.8 28.8 28.8 28.6 28.7 28.75 28.8 28.5 28.8 28.85 28.9 28.5 28.5 28.5 28.5 28.5 28.5 28.5 28.5 28.5 28.5 28.5 28.5 28.5 28.5 28.5 28.5 28.5 28.5 28.6 28.5 28.5 28.5 28.5 28.5 28.5 28.5 28.5 28.5 28.5 28.6 28.7 28.8 28.6 28.55 28.5 28.8 28.7 28.75 28.8 28.8 28.8 28.8 28.8 28.8 28.8 28.8 28.8 28.8 28.8 28.8 28.9 28.9 28.9 28.95 29 28.9 28.8 29 28.95 28.9 28.9 29 28.95 28.9 29 29 29 29 28.8 29 29 29 29 29 29 29 29 29 28.95 28.9 29 29 29 29 29 29 29 28.5 28.5 28.5 28.5 28.5 28.5 28.5 28.5 28.5 28.5 28.5 28.5 28.5 28.5 28.5 28.6 28.7 28.5 28.5 28.5 28.5 28.9 28.8 28.9 28.9 28.9 28.8 28.9 28.85 28.8 29 28.9 28.95 29 29 29 29 28.95 28.9 29 29 29 29 29 29 29 29 29 29 29 29 29 29 29 29 29 29 29 29 29 29 29 29 29 29 29 29 29 29 29 29 29 29 29 29 29 29 29 29 29 29 29 29 29 29 29 29 29 28.9 28.5 28.7 28.7 28.7 28.8 28.6 28.75 28.9 28.9 28.75 28.6 28.8 28.85 28.9 29 29 29 29 28.9 29 29 29 29 29 29 29 29 29 29 28.95 28.9 29.1 29 29 29 29 29 29 29 29 29 29 29 29 29 29 29 29 29 29 29 29 29 29 29 29 29 29 29 29 29 29 29 29 29 29 29 29 29 29 29 29 29 29 29 29 29 29 29 29 29 29 29 29 29 29 29 29 29 29 29 29 29 29 29 28.9666666666667 28.9333333333333 28.9 29 29 29 29 29 29 29 29.05 29.1 29 29 29 29 29 29 29 29 29 29 29 29 29 29 29 29 29 29 29 29 29 29 29 29 29 29 29 29 29 29 29 29 29 29 29 29 29 29 29 29 29 29 29 29 29 29 29 29 29 29 29 29 29 29 29.1 29.2 29 29 29 29 29 29.05 29.1 29 29 28.95 28.9 29 29 28.95 28.9 28.8 28.8 28.8 28.7333333333333 28.6666666666667 28.6 28.75 28.9 29 29 29 29 29 29 29 29 29 29 29 29 29 29 29 29 29 29 29 29 29 29 29 29 29 29 29 29 29 29 29 29 29 29 29 29 29 29 29 29 29 29 29.2 29.1 29 29.1 29 29 29 29 29 29 29 29 29 29 29 29 29.1 29.05 29 29 29 29 29 29.1 29 29 29 29.1 29 28.9 28.95 29 29 28.8 28.9 29 28.9 29 28.9 28.8 28.9 29 29 29 29 29 29 28.95 28.9 29 29 29 29 29 29 29 29 29 29 29 29 29 29 29 29 29 29 29.1 29.05 29 29 29 29 29 29 29 29 29 29 29.3 29 29 29 29 29 29.2 29.15 29.1 29.1 29 29.1 29.2 29 29 29.15 29.3 29.2 29.2 29 29 29 29.1 29 29.1 29.2 29 29.2 29.1 29 29.3 29.2 29.15 29.1 29.1 29.1 29 29 29 28.95 28.9 29 28.7 28.85 29 28.9 28.9 28.9333333333333 28.9666666666667 29 29 29 29 29 29 29 29 29 29 29 29 29 29 29 29 29 29 29 29 29 29.1 29 29 29 29 29.2 29 29 29 29.3 29.3 29.3 29.3 29.3 29.3 29.2 29.2 29.15 29.1 29.3 29.2 29.15 29.1 29 29.3 29.2 29.25 29.3 29.1 29.1 29.2 29.3 29.2 29.3 29.3 29.3 29.2 29.3 29.3 29.3 29.3 29.3 29.35 29.4 29.3 29.4 29.2 29.3 29.4 29.4 29.4 29.1 29 29 29 29 29 29 29 28.9 29 29 29 29 29 29 29 29 29 29 29 29 29 29 29 29 29 29 29 29 29 29 29 29 29 29.3 29 29.15 29.3 29.1 29.3 29.3 29.25 29.2 29.3 29.3 29.3 29.3 29.3 29.3 29.3 29.3 29.4 29.4 29.4 29.3 29.4 29.4 29.4 29.4 29.5 29.4 29.35 29.3 29.3 29.3 29.35 29.4 29.3 29.3 29.35 29.4 29.3 29.3 29.4 29.5 29.5 29.5 29.45 29.4 29.5 29.3 29.4 29.45 29.5 29.5 29.5 29.1 29 29 29 29 29 29 29 29 29 29.2 29.1 29 29 29 29 29 29 29 29 29 29 29 29 29 29 29 29.2 29 29.1 29.2 29.3 29.4 29.45 29.5 29.5 29.3 29.4 29.5 29.5 29.4 29.4 29.45 29.5 29.5 29.5 29.5 29.5 29.5 29.5 29.5 29.4 29.5 29.4 29.5 29.45 29.4 29.5 29.5 29.5 29.5 29.4 29.5 29.5 29.5 29.5 29.4 29.5 29.5 29.5 29.5 29.5 29.5 29.5 29.5 29.5 29.5 29.5 29.5 29.4 29.5 29.5 29.5 29.5 29.5 29.5 29.5 29.35 29.2 29 29 29 29 29 29 29 29 29 29 29 29 29 28.9 29 29 29 29 29 29 29.1 29.2 29.2 29 29 29 29.2 29.4 29.4 29.45 29.5 29.3 29.4 29.4 29.4 29.4 29.5 29.5 29.5 29.5 29.5 29.5 29.5 29.5 29.5 29.5 29.5 29.5 29.5 29.5 29.5 29.5 29.5 29.5 29.4 29.5 29.5 29.5 29.5 29.5 29.5 29.5 29.5 29.5 29.5 29.5 29.5 29.5 29.5 29.5 29.5 29.5 29.5 29.5 29.5 29.5 29.5 29.5 29.45 29.4 29.5 29.5 29.5 29.5 29.5 29.2 29 29 29 29 29 29 29 29 29 29 29 29 29 29 29.1 29.2 29.1 29.2 29.1 29.15 29.2 29.3 29.2 29.25 29.3 29.2 29.4 29.4 29.4 29.5 29.5 29.5 29.5 29.5 29.5 29.5 29.5 29.5 29.5 29.5 29.5 29.5 29.5 29.5 29.5 29.5 29.5 29.5 29.5 29.5 29.5 29.4 29.5 29.5 29.5 29.5 29.5 29.5 29.5 29.5 29.5 29.5 29.5 29.5 29.5 29.5 29.5 29.5 29.5 29.5 29.5 29.5 29.5 29.5 29.4 29.5 29.5 29.5 29.5 29.5 29.5 29.5 29.5 29.4 29.35 29.3 29 29 29 29 29 29 29.1 29.2 29.2 29.1 29 29 29 29.3 29.3 29.4 29.5 29.5 29.4 29.5 29.5 29.5 29.5 29.5 29.45 29.4 29.5 29.5 29.5 29.5 29.5 29.5 29.5 29.5 29.5 29.5 29.5 29.5 29.5 29.5 29.5 29.5 29.5 29.5 29.5 29.5 29.5 29.5 29.5 29.5 29.5 29.5 29.5 29.5 29.4 29.45 29.5 29.5 29.5 29.5 29.5 29.5 29.5 29.5 29.5 29.5 29.5 29.5 29.5 29.5 29.5 29.5 29.5 29.5 29.5 29.5 29.5 29.5 29.5 29.5 29.5 29.5 29.5 29.55 29.6 29.5 29.3 29.2 29.25 29.3 29 29 29 29 29 29 29 29 29 29 29.1 29.15 29.2 29.2 29.4 29.4 29.4 29.4 29.5 29.4 29.4 29.4 29.5 29.5 29.5 29.5 29.5 29.5 29.5 29.5 29.5 29.5 29.6 29.5 29.5 29.5 29.5 29.5 29.5 29.5 29.5 29.5 29.5 29.5 29.5 29.5 29.5 29.5 29.5 29.5 29.5 29.5 29.5 29.5 29.5 29.5 29.5 29.5 29.5 29.5 29.5 29.5 29.5 29.5 29.5 29.5 29.5 29.5 29.5 29.5 29.5 29.5 29.5 29.5 29.5 29.5 29.5 29.5 29.5 29.5 29.3 29.2 29.1 29 29 29 29 29 29.1 29 29 29 29 29 29.3 29.4 29.4 29.45 29.5 29.4 29.5 29.5 29.5 29.5 29.5 29.5 29.5 29.5 29.5 29.5 29.5 29.5 29.5 29.5 29.4 29.5 29.5 29.5 29.5 29.5 29.5 29.5 29.5 29.5 29.5 29.5 29.5 29.5 29.5 29.5 29.5 29.5 29.5 29.5 29.5 29.5 29.5 29.5 29.5 29.5 29.5 29.5 29.5 29.5 29.5 29.5 29.5 29.5 29.5 29.5 29.5 29.5 29.5 29.5 29.5 29.5 29.5 29.5 29.5 29.5 29.5 29.5 29.5 29.5 29.5 29.5 29.5 29.3 29.35 29.4 29.1 29 29 29 29 29 29 29 29 29 29.1 29.2 29.5 29.5 29.5 29.5 29.5 29.5 29.5 29.3 29.4 29.5 29.5 29.4 29.5 29.5 29.5 29.5 29.5 29.5 29.5 29.5 29.5 29.5 29.5 29.5 29.5 29.5 29.5 29.5 29.5 29.5 29.5 29.5 29.5 29.5 29.5 29.4 29.45 29.5 29.5 29.5 29.5 29.5 29.5 29.5 29.5 29.5 29.5 29.5 29.5 29.5 29.5 29.5 29.5 29.5 29.5 29.5 29.5 29.5 29.5 29.5 29.5 29.5 29.5 29.5 29.5 29.5 29.5 29.5 29.5 29.5 29.45 29.4 29.4 29.1 29.05 29 29.1 29 29 29 29 29 29 29 29.2 29.3 29.3 29.3 29.2 29.4 29.45 29.5 29.5 29.5 29.5 29.5 29.5 29.5 29.5 29.5 29.5 29.5 29.5 29.5 29.5 29.5 29.5 29.5 29.5 29.5 29.5 29.5 29.5 29.5 29.5 29.5 29.5 29.5 29.5 29.5 29.5 29.5 29.5 29.5 29.5 29.5 29.5 29.5 29.5 29.5 29.5 29.5 29.5 29.5 29.5 29.5 29.5 29.5 29.5 29.5 29.5 29.5 29.5 29.5 29.5 29.5 29.5 29.5 29.5 29.5 29.5 29.5 29.5 29.5 29.5 29.5 29.5 29.5 29.2 29.1 29.15 29.2 29 29 29 29 29 29 29 29.1 29.3 29.5 29.45 29.4 29.5 29.5 29.5 29.5 29.5 29.5 29.5 29.5 29.5 29.5 29.5 29.5 29.5 29.5 29.5 29.5 29.5 29.5 29.5 29.5 29.5 29.5 29.5 29.5 29.5 29.5 29.5 29.5 29.5 29.5 29.5 29.5 29.5 29.5 29.5 29.5 29.5 29.5 29.5 29.5 29.5 29.5 29.5 29.5 29.5 29.5 29.5 29.5 29.5 29.5 29.5 29.5 29.5 29.5 29.5 29.5 29.5 29.5 29.5 29.5 29.5 29.5 29.5 29.5 29.5 29.5 29.5 29.5 29.5 29.5 29.5 29.4 29.4 29.4 29.4 29.1 29.1 29.0666666666667 29.0333333333333 29 29.15 29.3 29.4 29.5 29.5 29.5 29.5 29.5 29.5 29.5 29.5 29.5 29.5 29.5 29.5 29.5 29.5 29.5 29.5 29.4 29.3 29.5 29.5 29.5 29.5 29.5 29.5 29.5 29.5 29.5 29.5 29.5 29.5 29.5 29.5 29.5 29.5 29.5 29.5 29.5 29.5 29.5 29.5 29.5 29.5 29.5 29.5 29.5 29.5 29.5 29.5 29.5 29.5 29.5 29.5 29.6 29.7 29.5 29.5 29.5 29.5 29.5 29.5 29.5 29.5 29.5 29.5 29.5 29.5 29.5 29.5 29.5 29.5 29.5 29.5 29.4 29.35 29.3 29.4 29.3 29 29 29 29 29 29 29.3 29.4 29.45 29.5 29.5 29.5 29.5 29.5 29.5 29.5 29.5 29.5 29.5 29.5 29.5 29.5 29.5 29.5 29.5 29.5 29.5 29.5 29.5 29.5 29.5 29.5 29.5 29.5 29.5 29.5 29.5 29.5 29.5 29.5 29.5 29.5 29.5 29.5 29.5 29.5 29.5 29.5 29.5 29.5 29.5 29.5 29.5 29.5 29.5 29.5 29.5 29.6 29.5 29.5 29.5 29.5 29.5 29.5 29.5 29.5 29.5 29.5 29.5 29.5 29.5 29.5 29.5 29.5 29.5 29.5 29.5 29.5 29.5 29.5 29.4 29.2 29.3 29.25 29.2 29 29 29.05 29.1 29.0666666666667 29.0333333333333 29 29.4 29.4 29.5 29.45 29.4 29.5 29.5 29.5 29.5 29.5 29.5 29.5 29.5 29.5 29.5 29.5 29.5 29.5 29.5 29.5 29.5 29.5 29.5 29.5 29.5 29.5 29.5 29.5 29.5 29.5 29.5 29.5 29.5 29.5 29.5 29.5 29.5 29.5 29.5 29.5 29.5 29.5 29.5 29.5 29.5 29.5 29.5 29.5 29.5 29.5 29.5 29.5 29.5 29.5 29.5 29.5 29.5 29.5 29.5 29.5 29.5 29.5 29.5 29.5 29.5 29.5 29.5 29.5 29.5 29.5 29.5 29.5 29.5 29.5 29.4 29.5 29.5 29.5 29.4 29.2 29.3 29.15 29 29.0333333333333 29.0666666666667 29.1 29.1 29.5 29.5 29.5 29.5 29.5 29.5 29.5 29.5 29.5 29.5 29.5 29.5 29.5 29.5 29.5 29.5 29.5 29.5 29.5 29.5 29.5 29.5 29.5 29.5 29.5 29.5 29.5 29.5 29.5 29.5 29.5 29.5 29.5 29.5 29.5 29.5 29.5 29.5 29.5 29.5 29.5 29.5 29.5 29.5 29.5 29.5 29.5 29.5 29.5 29.5 29.5 29.5 29.5 29.6 29.5 29.5 29.5 29.5 29.5 29.5 29.5 29.5 29.5 29.5 29.5 29.5 29.5 29.5 29.5 29.5 29.5 29.5 29.5 29.45 29.4 29.4 29.1 29 29 29 29 29 29 29 29 29 29.1 29.2 29.3 29.5 29.4 29.4 29.4 29.5 29.5 29.5 29.45 29.4 29.5 29.5 29.5 29.5 29.5 29.5 29.5 29.5 29.5 29.5 29.5 29.5 29.5 29.5 29.5 29.5 29.5 29.5 29.5 29.5 29.5 29.5 29.5 29.5 29.6 29.55 29.5 29.5 29.5 29.5 29.5 29.5 29.5 29.5 29.5 29.5 29.5 29.5 29.5 29.55 29.6 29.5 29.5 29.5 29.5 29.5 29.5 29.5 29.5 29.5 29.5 29.5 29.5 29.5 29.5 29.5 29.5 29.5 29.4 29.5 29.35 29.2 29 29 29 29 29 29 29 29 29 29 29.1 29.2 29.3 29.5 29.45 29.4 29.5 29.5 29.5 29.5 29.5 29.5 29.5 29.5 29.5 29.5 29.5 29.5 29.5 29.5 29.5 29.5 29.5 29.5 29.5 29.5 29.5 29.5 29.5 29.5 29.5 29.5 29.5 29.5 29.5 29.5 29.5 29.5 29.5 29.5 29.5 29.5 29.5 29.4 29.5 29.5 29.5 29.5 29.5 29.5 29.5 29.5 29.5 29.5 29.5 29.5 29.5 29.5 29.5 29.5 29.5 29.5 29.5 29.5 29.5 29.5 29.5 29.5 29.5 29.5 29.5 29.5 29.5 29.5 29.5 29.2 29.15 29.1 29 29 29 29.05 29.1 29.0666666666667 29.0333333333333 29 29 29.2 29.35 29.5 29.5 29.4 29.4 29.45 29.5 29.5 29.5 29.5 29.5 29.5 29.5 29.5 29.5 29.5 29.5 29.4 29.5 29.5 29.5 29.5 29.5 29.5 29.5 29.5 29.5 29.5 29.5 29.5 29.5 29.5 29.5 29.5 29.5 29.5 29.5 29.5 29.5 29.5 29.5 29.5 29.5 29.5 29.5 29.5 29.5 29.5 29.5 29.5 29.5 29.5 29.5 29.5 29.5 29.5 29.5 29.5 29.5 29.5 29.5 29.5 29.5 29.5 29.5 29.5 29.5 29.6 29.5 29.5 29.5 29.5 29.5 29.4 29.2 29.1 29 29 29 29 29 29 29 29 29.2 29.1 29.2 29.3 29.5 29.4 29.5 29.5 29.5 29.5 29.5 29.5 29.5 29.5 29.5 29.5 29.5 29.5 29.5 29.5 29.5 29.5 29.5 29.5 29.5 29.5 29.5 29.5 29.5 29.5 29.5 29.5 29.5 29.5 29.5 29.5 29.5 29.5 29.5 29.5 29.5 29.5 29.5 29.5 29.5 29.5 29.5 29.5 29.5 29.5 29.5 29.5 29.6 29.5 29.5 29.5 29.5 29.5 29.5 29.5 29.5 29.5 29.5 29.5 29.5 29.5 29.5 29.5 29.5 29.5 29.5 29.5 29.5 29.4 29.2 29.25 29.3 29 29 29 29 29 29 29 29 29 29 29 29 29.2 29.2 29.15 29.1 29.4 29.4 29.5 29.5 29.5 29.5 29.5 29.5 29.5 29.5 29.5 29.5 29.5 29.5 29.5 29.5 29.5 29.5 29.5 29.5 29.5 29.5 29.5 29.5 29.5 29.5 29.5 29.5 29.5 29.5 29.4 29.45 29.5 29.5 29.5 29.5 29.5 29.5 29.5 29.5 29.5 29.5 29.5 29.5 29.5 29.5 29.5 29.5 29.5 29.5 29.5 29.5 29.5 29.5 29.5 29.5 29.5 29.5 29.5 29.5 29.5 29.5 29.5 29.5 29.3 29 29 29 29 29 29 29 29 29 29 29 29 29 29 29 29.5 29.3 29.4 29.35 29.3 29.4 29.5 29.5 29.5 29.5 29.5 29.5 29.5 29.5 29.5 29.5 29.4 29.45 29.5 29.5 29.5 29.5 29.5 29.5 29.5 29.5 29.5 29.5 29.5 29.5 29.5 29.5 29.5 29.5 29.5 29.5 29.5 29.7 29.6 29.5 29.5 29.5 29.5 29.5 29.5 29.5 29.5 29.5 29.5 29.5 29.5 29.5 29.5 29.5 29.7 29.5 29.5 29.5 29.5 29.5 29.5 29.5 29.5 29.5 29.5 29.5 29.5 29.5 29.5 29.5 29.3 29 29.1 29.15 29.2 29.2 29 29 29 29 29 29 29 29 29.3 29.4 29.5 29.5 29.5 29.5 29.5 29.5 29.5 29.5 29.5 29.5 29.5 29.5 29.5 29.5 29.5 29.5 29.5 29.5 29.5 29.5 29.5 29.5 29.5 29.5 29.5 29.5 29.5 29.5 29.5 29.5 29.5 29.5 29.6 29.5 29.5 29.5 29.5 29.5 29.4 29.5 29.5 29.5 29.5 29.5 29.5 29.5 29.5 29.5 29.5 29.5 29.5 29.5 29.5 29.5 29.5 29.5 29.5 29.5 29.5 29.5 29.5 29.5 29.5 29.5 29.5 29.5 29.5 29.5 29.5 29.5 29.5 29.4 29.35 29.3 29.5 29.4 29.3 29.2 29.1 29 29.0666666666667 29.1333333333333 29.2 29.5 29.5 29.5 29.5 29.5 29.5 29.5 29.5 29.5 29.5 29.5 29.5 29.5 29.5 29.5 29.5 29.5 29.5 29.5 29.5 29.5 29.5 29.5 29.5 29.5 29.5 29.5 29.5 29.5 29.5 29.5 29.5 29.5 29.5 29.5 29.5 29.5 29.5 29.5 29.5 29.5 29.5 29.5 29.5 29.5 29.5 29.5 29.5 29.5 29.5 29.5 29.5 29.5 29.5 29.5 29.5 29.5 29.5 29.5 29.5 29.5 29.5 29.5 29.5 29.5 29.6 29.55 29.5 29.5 29.5 29.5 29.5 29.5 29.45 29.4 29 29.3 29.1 29.05 29 29 29 29 29 29 29 29.2 29.4 29.5 29.5 29.4 29.3 29.5 29.5 29.5 29.5 29.5 29.5 29.5 29.5 29.5 29.5 29.5 29.5 29.5 29.5 29.5 29.5 29.5 29.5 29.5 29.5 29.5 29.5 29.5 29.5 29.5 29.5 29.5 29.5 29.5 29.5 29.5 29.5 29.5 29.5 29.5 29.5 29.5 29.5 29.5 29.5 29.5 29.5 29.5 29.5 29.5 29.5 29.5 29.5 29.5 29.5 29.5 29.5 29.5 29.5 29.5 29.5 29.5 29.5 29.5 29.5 29.5 29.5 29.5 29.5 29.5 29.5 29.4 29.35 29.3 29.1 29.3 29.3 29.3 29 29 29 29 29 29 29 29 29.4 29.3 29.3 29.4 29.5 29.2 29.5 29.5 29.5 29.5 29.5 29.5 29.5 29.5 29.4 29.5 29.5 29.5 29.5 29.5 29.5 29.5 29.5 29.5 29.5 29.5 29.5 29.5 29.5 29.5 29.5 29.5 29.5 29.5 29.5 29.5 29.5 29.5 29.5 29.5 29.6 29.5 29.5 29.5 29.5 29.5 29.5 29.5 29.5 29.5 29.5 29.5 29.5 29.5 29.5 29.5 29.5 29.5 29.5 29.5 29.5 29.5 29.5 29.5 29.5 29.5 29.5 29.5 29.5 29.5 29.4 29.5 29.45 29.4 29.3 29 29.1 29.05 29 29 29 29 29 29 29 29 29 29.5 29.3 29.3 29.3 29.4 29.4 29.4 29.5 29.6 29.5 29.5 29.5 29.5 29.5 29.5 29.5 29.5 29.5 29.5 29.5 29.5 29.5 29.5 29.5 29.5 29.5 29.5 29.5 29.5 29.5 29.5 29.5 29.5 29.5 29.5 29.5 29.5 29.5 29.5 29.5 29.5 29.5 29.5 29.5 29.5 29.5 29.5 29.5 29.5 29.5 29.5 29.5 29.5 29.5 29.5 29.5 29.5 29.5 29.5 29.5 29.5 29.5 29.5 29.5 29.5 29.5 29.5 29.5 29.5 29.5 29.4 29.1 29 29 29 29 29 29 29 29 29 29 29 29 29 29.15 29.3 29.3 29.3 29.3 29.35 29.4 29.4 29.5 29.4 29.45 29.5 29.5 29.5 29.5 29.5 29.5 29.5 29.5 29.5 29.5 29.5 29.5 29.5 29.5 29.5 29.5 29.5 29.5 29.5 29.5 29.5 29.5 29.5 29.6 29.5 29.5 29.5 29.5 29.5 29.5 29.5 29.5 29.5 29.5 29.5 29.5 29.5 29.5 29.5 29.5 29.5 29.5 29.5 29.5 29.5 29.5 29.5 29.5 29.5 29.5 29.5 29.5 29.5 29.5 29.5 29.5 29.5 29.5 29.4 29.35 29.3 29.1 29 29 29 29 29 29 29 29 29 29 29 29 29 29.2 29.25 29.3 29.2 29.2 29.2 29.2 29.3 29.4 29.3 29.35 29.4 29.4 29.4 29.5 29.5 29.5 29.5 29.5 29.5 29.5 29.5 29.5 29.5 29.5 29.5 29.5 29.5 29.5 29.5 29.5 29.5 29.5 29.5 29.5 29.5 29.5 29.5 29.5 29.5 29.5 29.5 29.5 29.5 29.5 29.5 29.5 29.5 29.5 29.4 29.45 29.5 29.5 29.5 29.5 29.5 29.5 29.5 29.5 29.5 29.5 29.5 29.5 29.5 29.5 29.5 29.5 29.5 29.5 29.4 29.1 29.05 29 29 29 29 29 29 29 29 29 29 29 29 29 29 29 29.1 29.3 29.25 29.2 29.2 29.2 29 29.1 29.2 29.3 29.4 29.3 29.3 29.3 29.4 29.5 29.5 29.5 29.5 29.5 29.5 29.5 29.5 29.5 29.5 29.5 29.5 29.5 29.5 29.5 29.5 29.5 29.5 29.5 29.4 29 29 29 29 29 29 29 29 29 29 29 29 29 29 29.2 29 29.1 29.05 29 29.2 29.2 29.1 29.2 29.2 29.3 29.3 29.3 29.3 29.4 29.5 29.4 29.5 29.4 29.5 29.4 29.45 29.5 29.5 29.5 29.5 29.5 29.5 29.5 29.5 29.5 29.5 29.5 29.5 29.5 29.5 29.5 29.5 29.5 29.5 29.5 29.5 29.5 29.5 29.5 29.5 29.5 29.5 29.5 29.5 29.5 29.5 29.5 29.5 29.5 29.5 29.4 29.5 29.5 29.5 29.5 29.5 29.4 29.5 29.5 29.5 29.5 29.5 29.5 29.5 29.5 29.5 29.5 29.5 29.5 29.5 29.5 29.5 29.5 29.5 29.5 29.5 29.5 29.4 29.4 29.4 29.4 29.3 29.3 29.3 29.3 29.3 29.3 29.3 29.4 29.3 29.3 29.35 29.4 29.3 29.3 29.3 29.3 29.3 29.3 29.3 29.3 29.3 29.3 29.2 29.1 29.1 29.1 29.1 29.1 29.1 29.2 29.3 29.2 29.3 29.3 29.3 29.3 29.3 29.3 29.3 29.3 29.3 29.3 29.3 29.4 29.3 29.3 29.3 29.3 29.3 29.3 29.1 29.3 29.2 29.1 29.3 29.2 29.2 29.2 29.2 29.2 29.2 29.1 29.3 29.1 29.1 29.1 29.3 29.3 29.3 29.3 29.3 29.3 29.2 29 29.2 29.15 29.1 29.2 29.2 29.2 29.2 29.2 29.2 29.3 29.2 29.2 29.2 29.1 29 29 29 29 29 29.2 29.15 29.1 29.2 29.1 29.15 29.2 29.2 29.2 29.2 29.2 29.3 29.15 29 29 29.2 29 29 29 29 29 29 29.2 29.2 29.2 29.2 29.3 29.2 29.2 29.2 29.2 29.2 29.2 29 29.2 29 29 29 29 29 29 29 29 29 29.2 29.3 29.2 29.2 29.1 29 29 29 29 29 29.2 29.15 29.1 29 29 29 29 29 29 29 29 29 29 29 29 29 29 29 29 29 29 29 29 29 29 29 29 29 29 29 29 29 29 29 29 29 29 29 29.1 29.1 29.1 29.1 29.1 29.2 29.1 29 29.2 29 29.05 29.1 29.1 29.1 29.1 29.1 29 29 29 29 29 29 29 29 29 29 29 29 29 29.1 29.2 29 29 29 29 29 29 29 29 29 29.2 29.1 29 29 29 29 29 29 29 29 29 29 29.2 29.1 29 29 29 29 29 29.1 29.05 29 29 29 29 29 29 29 29 29 29 29.1 29.15 29.2 29.2 29 29 29 29 29 29 29 29 29 29.1 29.2 29.2 29.2 29.2 29.2 29.2 29.2 29 29 29.2 29 29 29 29 29 29 29 29 29 29.2 29.2 29 29.05 29.1 29.1 29.1 29.1 29.1 29 29.2 29.2 29.2 29.1 29 29 29 29 29 29 29 29.1 29.15 29.2 29 29.3 29.3 29.3 29.3 29.3 29.3 29.1 29 29 29 29.2 29 29 29 29 29 29 29 29 29.15 29.3 29 29 29 29 29 29 29 29 29.2 29 29.1 29.2 29 29 29 29 29 29 29 29 29.2 29 29 29 29 29 29 29 29.1 29.15 29.2 29.2 29 29 29 29 29 29 29 29.2 29 29.1 29.2 29.1 29.1 29.1 29.1 29.1 29.1 29.1 29.1 29.1 29.05 29 29 29 29 29 29 29 29 29 29 29.2 29.2 29.2 29 29 29 29 29 29 29.2 29.3 29.2 29 29.05 29.1 29.1 29.1 29.1 29.1 29.2 29.1 29 29.2 29 29 29 29 29 29 29 29.1 29 29.1 29.2 29.1 29.1 29.1 29.1 29.1 29.1 29.1 29.2 29.2 29 29.1 29.2 29 29 29 29 29 29 29.2 29 29.3 29 29.05 29.1 29.1 29.1 29.1 29.1 29 29.15 29.3 29.2 29.1 29.3 29.3 29.3 29.3 29.3 29.3 29.2 29.3 29.25 29.2 29.3 29.3 29.3 29.3 29.3 29.3 29.3 29.2 29.2 29.3 29.25 29.2 29.4 29.4 29.4 29.4 29.4 29.4 29.2 29.2 29.3 29.3 29.25 29.2 29.2 29.2 29.2 29.2 29.3 29.3 29.3 29.3 29.4 29.3 29.3 29.3 29.3 29.3 29.3 29.4 29.5 29.4 29.3 29.2 29.5 29.5 29.5 29.5 29.5 29.5 29.3 29.4 29.3 29.3 29.3 29.3 29.3 29.3 29.3 29.3 29.3 29.3 29.4 29.2 29.35 29.5 29.5</Tmp4>
<TmpSample>51.5063931815808 51.5063931815808 52.2635463184202 55.2692860842521 57.4942243362438 59.7191625882355 65.3824048491423 68.0706177178355 70.399426997709 71.5042546398146 72.6090822819202 75.1185614810097 76.6934382009275 78.2683149208453 80.2662045266489 82.4631116257543 83.4875163283913 84.5119210310283 86.4507185760922 88.3697145867309 90.2514090955048 91.1614417648895 92.0714744342742 93.855063194286 95 95 95 95 95 95 95 95 95 95 95 95 95 95 95 95 95 95 95 95 95 95 95 95 95 95 95 95 95 95 95 95 95 95 95 95 95 95 95 95 95 95 95 95 95 95 95 95 95 95 95 95 95 95 95 95 95 95 95 95 95 95 95 95 95 95 95 95 95 95 95 95 95 95 95 95 95 95 95 95 95 95 95 95 95 95 95 95 95 95 95 95 95 95 95 95 95 95 95 95 95 95 95 95 95 95 95 95 95 95 95 95 95 95 95 95 95 95 95 95 95 95 95 95 95 95 95 95 95 95 95 95 95 95 95 95 95 95 95 95 95 95 95 95 95 95 95 95 95 95 95 95 95 95 95 95 95 95 95 95 95 95 95 95 95 95 95 95 95 95 95 95 95 95 95 95 95 95 95 95 95 95 95 95 95 95 95 95 95 95 95 95 95 95 95 95 95 95 95 95 95 95 95 95 95 95 95 95 95 95 95 95 95 95 95 95 95 95 95 95 95 95 95 95 95 95 95 95 95 95 95 95 95 95 95 95 95 95 95 95 95 95 95 95 95 95 95 95 95 95 95 95 95 95 95 95 95 95 95 95 95 95 95 95 95 95 95 95 95 95 95 95 95 95 95 95 95 95 95 95 95 95 95 95 95 95 95 95 95 95 95 95 95 95 95 95 95 95 95 95 95 95 95 95 95 95 95 95 95 95 95 95 95 95 95 95 95 95 95 95 95 95 94.973633714095 94.9472674281901 94.5384823869811 94.1296973457721 91.3685022444485 86.2774536577613 84.4006550575249 82.5238564572885 78.9714016583845 75.760601881023 74.2441555737303 72.7277092664375 69.8977269611497 67.2857581331891 66.1172907739408 64.9488234146925 62.9744117073463 61 61 61 61 61 61 61 61 61 61 61 61 61 61 61 61 61 61 61 61 61 61 61 61 61 61 61 61 61 61 61 61 61 61 61 61 61 61.4376766768985 62.6683389325092 65.9310111483305 69.2060533137488 70.9206677753573 72.6352822369658 75.9842109014422 79.4424768537105 80.9315042008227 82.4205315479349 85.2548373606151 87.9450887405648 89.23811854588 90.5311483511952 93.1513765227746 95 95 95 95 95 95 95 95 95 95 95 95 95 95 95 95 95 95 95 95 95 95 94.726839299858 92.6820019104082 90.6371645209585 86.4628194070769 82.6226910942878 80.8196579676026 79.0166248409174 75.6172294086577 72.4480585338925 70.999404777771 69.5507510216494 66.9529616343586 64.1434766052325 61.3339915761065 61.1669957880532 61 61 61 61 61 61 61 61 61 61 61 61 61 61 61 61 61 61 61 61 61 61 61 61 61 61 61 61 61 61 61 61 61 61 61 61.1543111893497 62.261880168057 65.4128925488954 68.8965690254593 70.5711778602324 72.2457866950055 75.5878021909966 78.9438733049335 80.4450858309313 81.9462983569291 84.7442761402549 87.3937031181802 88.6629956697974 89.9322882214146 92.331195884149 94.6802759395918 94.8401379697959 95 95 95 95 95 95 95 95 95 95 95 95 95 95 95 95 95 95 95 95 95 93.005140006652 91.0102800133039 86.8285312295577 82.8989273533593 81.0582435342677 79.2175597151761 75.847947977005 72.5935903495407 71.1302279183761 69.6668654872115 66.9572117822139 64.5223997055643 62.0875876289147 61 61 61 61 61 61 61 61 61 61 61 61 61 61 61 61 61 61 61 61 61 61 61 61 61 61 61 61 61 61 61 61 61 61 61 61.2968509858471 61.8950030132806 62.4931550407141 65.776247180054 69.0601650590596 70.7620975462978 72.464030033536 75.7259420000575 78.9015864373707 81.9433167651551 83.3719779267307 84.8006390883063 87.4642819202823 90.033151957022 91.2439379139486 92.4547238708752 94.7601892151223 95 95 95 95 95 95 95 95 95 95 95 95 95 95 95 95 95 95 95 95 95 95 93.1117530669374 91.2235061338747 86.990716660579 83.0745020046618 79.393648761898 77.7009569706787 76.0082651794594 72.841675433101 69.8670616732045 68.5391199068737 67.2111781405429 64.4785763180467 61.7459744955505 61 61 61 61 61 61 61 61 61 61 61 61 61 61 61 61 61 61 61 61 61 61 61 61 61 61 61 61 61 61 61 61 61 61 61 61.2715452898537 61.8099228047721 62.3483003196906 65.6730267823476 68.9839993649972 70.6646347619018 72.3452701588065 75.6728928842804 78.8013158735148 81.8577669012464 83.2965862894128 84.7354056775793 87.4402961100403 90.0535438254076 91.2683372412074 92.4831306570072 94.7827347747917 95 95 95 95 95 95 95 95 95 95 95 95 95 95 95 95 95 95 95 95 95 94.9331806249187 94.8663612498374 90.7670269881843 86.4831105082034 84.5721558507144 82.6612011932253 78.9809801524386 75.6500709210381 72.5158146610578 71.0373528432334 69.5588910254089 66.9070115203337 64.3366730236595 61.7663345269852 61.3831672634926 61 61 61 61 61 61 61 61 61 61 61 61 61 61 61 61 61 61 61 61 61 61 61 61 61 61 61 61 61 61 61 61 61 61 61.3120566777593 61.9864979532055 62.6609392286518 66.1717685693809 69.527354854769 71.217129510002 72.906904165235 76.1786880746295 79.2810474797332 80.7769449061412 82.2728423325491 85.1379472689594 87.8314675771526 90.3748756801294 91.600101304046 92.8253269279626 95 95 95 95 95 95 95 95 95 95 95 95 95 95 95 95 95 95 95 94.905 94.81 95 94.9757187493717 92.980183548573 90.9846483477744 86.7964858025546 82.8731802902037 79.1500326096544 77.474462444993 75.7988922803315 72.6990152275843 69.8580512943439 68.5219633711782 67.1858754480125 64.290696402081 61.3955173561495 61.1977586780748 61 61 61 61 61 61 61 61 61 61 61 61 61 61 61 61 61 61 61 61 61 61 61 61 61 61 61 61 61 61 61 61 61 61 61.4195374477121 62.7272149217549 66.1564800543794 67.8604165539732 69.564353053567 72.9556485613348 76.2196015857885 79.360562985129 80.8427500483933 82.3249371116577 85.1727947191336 87.8745987539281 89.1696927086117 90.4647866632953 92.9273145942975 95 95 95 95 95 95 95 95 95 95 95 95 95 95 95 95 95 95 95 95 95 95 94.9776622399334 90.9298352496262 88.8109267982508 86.6920183468754 82.7759485907181 79.1440943499839 77.4090278013622 75.6739612527406 72.5456414982416 69.6494018584726 68.3437070694625 67.0380122804524 64.3128803606416 61.5877484408308 61 61 61 61 61 61 61 61 61 61 61 61 61 61 61 61 61 61 61 61 61 61 61 61 61 61 61 61 61 61 61 61 61 61 61 61.4753645219108 62.7561377910516 66.1064857079055 67.8492523639011 69.5920190198967 73.0741817265813 76.4196826392312 77.9914683260086 79.563254012786 82.509538637966 85.3114887388618 86.6500326163105 87.9885764937592 90.5063323240205 92.8986039178452 95 95 95 95 95 95 95 95 95 95 95 95 95 95 95 95 95 95 95 95 95 95 94.815247505068 94.630495010136 90.4147200584444 86.4547804957675 82.6658298327616 80.8676630483187 79.0694962638757 75.6700859324656 72.5243775866034 71.0831510548382 69.6419245230729 67.0196749368507 64.435093708846 61.8505124808413 61 61 61 61 61 61 61 61 61 61 61 61 61 61 61 61 61 61 61 61 61 61 61 61 61 61 61 61 61 61 61 61 61 61 61 61.4852525457736 62.0924211616942 62.6995897776147 66.0369724102517 69.3633230480154 71.0866570965023 72.8099911449892 76.1400708944323 79.3271082587735 80.8290581402338 82.3310080216942 85.1970318308257 87.8628757472048 90.4027228486406 91.6523642558374 92.9020056630342 95 95 95 95 95 95 95 95 95 95 95 95 95 95 95 95 95 95 95 95 95 95 94.9680458550393 90.879121207107 86.8650294323547 84.9456733040551 83.0263171757554 79.3929211821099 76.0025782423592 74.3899704500888 72.7773626578184 69.8466552107643 67.1791345244467 65.3852262757873 63.591318027128 61.7974097784686 61 61 61 61 61 61 61 61 61 61 61 61 61 61 61 61 61 61 61 61 61 61 61 61 61 61 61 61 61 61 61 61 61 61 61 61.4467869781443 62.6878573639086 66.1303851266536 67.8031107443702 69.4758363620869 72.9637104237945 76.2344566726429 77.8256798301737 79.4169029877045 82.4533620315221 85.4320968741215 86.7940570933914 88.1560173126613 90.7006014466565 93.1293496645086 94.0646748322543 95 95 95 95 95 95 95 95 95 95 95 95 95 95 95 95 95 95 95 95 95 94.9551893658217 90.9154298541185 88.8090136281764 86.7025974022342 82.8509791120872 79.275717717017 77.6133122423311 75.9509067676452 72.8576169671766 69.9590363017143 67.2786540899154 65.3295430556639 63.3804320214123 61.4313209871607 61.2156604935804 61 61 61 61 61 61 61 61 61 61 61 61 61 61 61 61 61 61 61 61 61 61 61 61 61 61 61 61 61 61 61 61 61 61 61.5141061098656 62.2197264647064 62.9253468195472 66.380184017297 69.6886538671867 73.0993420709225 74.7261432622767 76.3529444536308 79.4659180311514 82.4708505066554 83.9189294481427 85.3670083896299 88.0638709624825 90.6873068516068 93.1160497263164 94.0580248631582 95 95 95 95 95 95 95 95 95 95 95 95 95 95 95 95 95 95 95 95 95 95 91.3318017449689 89.1971530224102 87.0625042998515 83.1272983162108 79.486273951567 77.7689486915441 76.0516234315212 72.907149554465 70.0374950382764 68.6994690255059 67.3614430127355 64.4488024155469 61.5361618183583 61.2680809091792 61 61 61 61 61 61 61 61 61 61 61 61 61 61 61 61 61 61 61 61 61 61 61 61 61 61 61 61 61 61 61 61 61 61 61 61.5034942423428 62.7700584956998 66.3135008996383 69.6722397770522 71.4174761998536 73.162712622655 76.4936704586859 79.6853327251424 81.1625067981002 82.6396808710579 85.4558567193789 88.2292538454274 89.5397988175682 90.850343789709 93.3122863359049 95 95 95 95 95 95 95 95 95 95 95 95 95 95 95 95 95 95 95 95 95 95 95 91.2118218384989 87.20043630315 85.2368337055808 83.2732311080116 79.5941656678713 76.2200691726366 74.6835647432451 73.1470603138536 70.272133857593 67.6313630832735 65.5689182146209 63.5064733459683 61.4440284773157 61.2220142386578 61 61 61 61 61 61 61 61 61 61 61 61 61 61 61 61 61 61 61 61 61 61 61 61 61 61 61 61 61 61 61 61 61 61 61.5050555903774 62.7216037093016 64.3903921114086 66.0591805135156 69.5148980836792 72.9179644160729 74.5879088975838 76.2578533790947 79.3993117893992 82.431909006926 85.2754993217455 86.6532679419617 88.0310365621779 90.6298323997815 93.1439699724487 94.0719849862243 95 95 95 95 95 95 95 95 95 95 95 95 95 95 95 95 95 95 95 95 95 95 93.0734608464831 91.1469216929663 87.0612684885325 83.1942033982817 81.3501719202128 79.506140442144 76.1306810565223 72.8081553109915 69.9967359573634 68.694851726578 67.3929674957925 64.462988610345 61.5330097248976 61.2665048624488 61 61 61 61 61 61 61 61 61 61 61 61 61 61 61 61 61 61 61 61 61 61 61 61 61 61 61 61 61 61 61 61 61 61 61.5984253120542 62.9527563973607 64.6951610697618 66.437565742163 69.8769498401654 73.2606480531477 74.9179393130149 76.5752305728821 79.7319818290597 82.7426862332477 85.57396662432 86.932097622729 88.290228621138 90.8491678763342 93.2680679235974 94.1340339617987 95 95 95 95 95 95 95 95 95 95 95 95 95 95 95 95 95 95 94.905 94.81 95 95 93.0547083402613 91.1094166805225 86.983761396936 83.1562462022819 79.5727449811677 77.9084332294219 76.2441214776762 73.0683598474507 70.1621909336011 68.819423111813 67.4766552900249 64.5932836277538 61.7099119654826 61.3549559827413 61 61 61 61 61 61 61 61 61 61 61 61 61 61 61 61 61 61 61 61 61 61 61 61 61 61 61 61 61 61 61 61 61 61 61 61.6229780431321 63.0298940795634 66.5977330132216 69.9450967433482 71.6172729441743 73.2894491450005 76.6151539302953 79.8105883228487 81.3156316941039 82.8206750653591 85.7534625576448 88.4401513753227 91.0014394977178 92.260950150357 93.5204608029962 95 95 95 95 95 95 95 95 95 95 95 95 95 95 95 95 95 95 95 95 95 94.981846398083 94.9636927961661 90.9550727115814 86.7568586859876 82.9198495498605 81.0906434715316 79.2614373932027 75.9441505689998 72.859407416595 71.401235945099 69.943064473603 67.2881692991055 65.3977100362812 63.5072507734569 61.6167915106327 61 61 61 61 61 61 61 61 61 61 61 61 61 61 61 61 61 61 61 61 61 61 61 61 61 61 61 61 61 61 61 61 61 61 61.7118067526073 62.4409024100858 63.1699980675643 66.7537774842889 70.1368496833295 71.829787772388 73.5227258614464 76.7661613399389 79.9307012581308 82.9201465829728 84.3774774855229 85.8348083880729 88.584299590147 91.1923372546624 92.4022925128787 93.612247771095 95 95 95 95 95 95 95 95 95 95 95 95 95 95 95 95 95 95 95 95 95 94.969324618331 90.9527657115854 86.772965989134 84.8079202440173 82.8428744989005 79.2064210035072 75.830909467342 74.2956450178037 72.7603805682653 69.9047572983796 67.2756149643464 65.4969812212069 63.7183474780675 61.939713734928 61 61 61 61 61 61 61 61 61 61 61 61 61 61 61 61 61 61 61 61 61 61 61 61 61 61 61 61 61 61 61 61 61 61 61 61.6875398222649 63.0587458524837 64.853868021693 66.6489901909022 70.1728389274078 73.6337720603938 76.8970486028466 78.4802055585351 80.0633625142235 83.0480787002972 85.9075665011741 87.2776541920324 88.6477418828907 91.2447002296755 93.6700518832219 94.335025941611 95 95 95 95 95 95 95 95 95 95 95 95 95 95 95 95 95 95 95 95 94.9064330153627 92.883485741487 90.8605384676113 86.8459883488893 83.0554139291215 81.2639880235579 79.4725621179944 76.0558338018684 72.9260615255285 71.4595528189575 69.9930441123865 67.3946495232912 64.6664056156812 61.9381617080712 61.4690808540356 61 61 61 61 61 61 61 61 61 61 61 61 61 61 61 61 61 61 61 61 61 61 61 61 61 61 61 61 61 61 61 61 61 61 61 61.6659377116675 63.1311296222179 66.6833144951672 70.0033482846217 71.780216220128 73.5570841556343 76.9220135144435 80.1061929231439 81.61374782233 83.121302721516 85.9392618420066 88.6176512578377 89.885430423124 91.1532095884103 93.6136078288453 95 95 95 95 95 95 95 95 95 95 95 95 95 95 95 95 95 95 95 95 95 94.8866859979685 94.7733719959371 90.6541820393879 86.6964999708607 82.8864432326367 81.1362514889429 79.3860597452492 76.1496149989136 72.9922962014583 71.513845951525 70.0353957015917 67.4604285863434 65.5127217858782 63.5650149854131 61.617308184948 61 61 61 61 61 61 61 61 61 61 61 61 61 61 61 61 61 61 61 61 61 61 61 61 61 61 61 61 61 61 61 61 61 61 61 61.6934917411172 63.171952375496 66.6086052510675 69.9020970195357 71.5363138390367 73.1705306585376 76.4049828067512 79.6689282768612 81.1523768223978 82.6358253679344 85.4544853073638 88.0740370730004 90.5827594054583 91.7878971865181 92.9930349675779 95 95 95 95 95 95 95 95 95 95 95 95 95 95 95 95 95 95 95 95 95 95 91.4720241017606 89.4144335753338 87.356843048907 83.5941067394706 80.0032427474359 78.3229787601196 76.6427147728032 73.4906475483472 70.6297858194173 67.9438338287179 66.3335998238468 64.7233658189757 63.1131318141046 61.5028978092335 61 61 61 61 61 61 61 61 61 61 61 61 61 61 61 61 61 61 61 61 61 61 61 61 61 61 61 61 61 61 61 61 61 61 61.6541665333122 63.0291127577529 64.8481609344646 66.6672091111763 69.9384524375418 73.2769384510438 74.8785801422235 76.4802218334031 79.6025410811395 82.56169569989 85.3687068442159 86.7190351066934 88.0693633691709 90.6252035054828 93.0517672686851 95 95 95 95 95 95 95 95 95 95 95 95 95 95 95 95 95 95 95 95 95 95 95 91.6434140161327 87.5033544820035 85.5843656960113 83.6653769100191 80.0705707914312 76.8023903455365 73.6638465290687 72.2105338341483 70.7572211392279 68.136051780294 65.9156324912823 63.6952132022706 61.4747939132589 61 61 61 61 61 61 61 61 61 61 61 61 61 61 61 61 61 61 61 61 61 61 61 61 61 61 61 61 61 61 61 61 61 61 61 61.6867783051395 63.1436682940088 66.5600330977511 69.880458213973 71.5919338061114 73.3034093982499 76.5386300504299 79.6371326778119 82.5651360191859 83.9529411362644 85.340746253343 87.973630793281 90.5038744102798 91.7387096179262 92.9735448255725 95 95 95 95 95 95 95 95 95 95 95 95 95 95 95 95 95 95 95 95 95 95 91.5272001490835 89.4781629243385 87.4291256995934 83.6452052132854 80.0935332284959 78.4092707727135 76.725008316931 73.4879942643505 70.6006727074956 67.9874939422495 66.3249662168818 64.662438491514 62.9999107661462 61.3373830407784 61 61 61 61 61 61 61 61 61 61 61 61 61 61 61 61 61 61 61 61 61 61 61 61 61 61 61 61 61 61 61 61 61 61 61.679290405091 62.4054737000391 63.1316569949872 66.675004473172 69.9848549903024 73.3109579447295 74.9649405942362 76.618923243743 79.7618896686356 82.6879823684091 84.0742253442801 85.4604683201512 88.1199442505646 90.6730057653129 93.0658868552599 94.0329434276299 95 95 95 95 95 95 95 95 95 95 95 95 95 95 95 95 95 95 95 95 95 95 93.0379160199929 91.0758320399857 87.1743717433414 83.4468580316402 79.9642066675802 78.3245491253054 76.6848915830305 73.6099633488578 70.7529667038548 69.3899496862095 68.0269326685642 65.8710795188181 63.715226369072 61.5593732193258 61 61 61 61 61 61 61 61 61 61 61 61 61 61 61 61 61 61 61 61 61 61 61 61 61 61 61 61 61 61 61 61 61 61 61.6876848430172 62.3304604998008 62.9732361565843 66.2430225482847 69.5773054792169 72.8611915568992 74.4734374454073 76.0856833339155 79.2162272021806 82.2804398148431 83.7382199912113 85.1960001675795 87.9426557156 90.6171293920117 93.0844871122361 94.0422435561181 95 95 95 95 95 95 95 95 95 95 95 95 95 95 95 95 95 95 95 95 95 95 91.3441076020697 89.3121611648085 87.2802147275474 83.500167649488 80.0003423353592 76.612889149826 75.0975509305978 73.5822127113696 70.7590102798347 68.1226273880972 65.8510026254801 63.5793778628631 61.3077531002461 61.153876550123 61 61 61 61 61 61 61 61 61 61 61 61 61 61 61 61 61 61 61 61 61 61 61 61 61 61 61 61 61 61 61 61 61 61 61.702873561867 63.3252991649869 65.1220366974195 66.9187742298521 70.2946325220676 73.6229790116087 75.2558016136363 76.8886242156639 79.9405633716054 82.8527643307338 85.7412887041239 87.0718521645176 88.4024156249113 90.9167295297888 93.3445209607727 95 95 95 95 95 95 95 95 95 95 95 95 95 95 95 95 95 95 95 95 95 95 95 91.7209912558472 87.4374856965741 83.5591167433117 81.7844573396999 80.0097979360881 76.614384299144 73.5321598440157 70.7135577922403 69.4093615230292 68.1051652538181 65.8496873761457 63.5942094984734 61.338731620801 61 61 61 61 61 61 61 61 61 61 61 61 61 61 61 61 61 61 61 61 61 61 61 61 61 61 61 61 61 61 61 61 61 61 61 61.681433268668 63.0837076488085 66.6400081619978 69.9670908416197 71.6948337723195 73.4225767030193 76.7008583336576 79.7532623798476 81.2096308936388 82.6659994074301 85.4187398290821 88.0611670699468 90.653962715779 91.8772573673019 93.1005520188248 95 95 95 95 95 95 95 95 95 95 95 95 95 95 95 95 95 95 95 95 95 95 93.1618092906437 91.3236185812874 87.3410272208 83.6333077130527 80.1336951435091 78.4479186707442 76.7621421979792 73.5861674712134 70.7135356611785 69.4067788079068 68.1000219546352 65.8942669853154 63.6885120159956 61.4827570466759 61 61 61 61 61 61 61 61 61 61 61 61 61 61 61 61 61 61 61 61 61 61 61 61 61 61 61 61 61 61 61 61 61 61 61 61.69419867957 63.0423814627626 66.5305490111301 68.1453181426862 69.7600872742422 73.1956949988272 76.4606067212641 78.0503661176961 79.640125514128 82.6602720519983 85.4594330889304 88.0885347930884 89.3868223480772 90.685109903066 93.0973156173242 95 95 95 95 95 95 95 95 95 95 95 95 95 95 95 95 95 95 95 95 95 95 95 91.5428633587558 87.5349598811431 83.751260245651 81.9967332911182 80.2422063365854 76.9591531382811 73.8655659039576 70.9562084913208 69.5934465989583 68.2306847065958 65.9608540945162 63.6910234824366 61.421192870357 61 61 61 61 61 61 61 61 61 61 61 61 61 61 61 61 61 61 61 61 61 61 61 61 61 61 61 61 61 61 61 61 61 61 61 61.7156556278986 63.1755833665909 64.9420853582388 66.7085873498868 69.9024743020999 73.1780084392992 76.4073693817734 77.9576667348153 79.5079640878571 82.5497788684033 85.4279185361238 88.1309919072925 89.3828713083558 90.634750709419 93.0113502948851 95 95 95 95 95 95 95 95 95 95 95 95 95 95 95 95 95 95 95 95 95 95 94.3397870860083 90.0945655327547 88.1161088822498 86.1376522317449 82.4801528576205 78.9871964177397 75.7101939217304 74.2063513870587 72.7025088523869 69.774048706045 67.201790214867 65.4230469187446 63.6443036226221 61.8655603264997 61 61 61 61 61 61 61 61 61 61 61 61 61 61 61 61 61 61 61 61 61 61 61 61 61 61 61 61 61 61 61 61 61 61 61 61.7337114258453 63.051133687818 66.4758223118521 68.1271829629873 69.7785436141226 73.0735932810249 76.2798691726827 79.3794187278772 80.867736827239 82.3560549266008 85.2173095127126 87.9111399305082 90.5079439211311 91.7589176378898 93.0098913546486 95 95 95 95 95 95 95 95 95 95 95 95 95 95 95 95 95 95 95 95 95 95 91.6271821448766 89.5550258998679 87.4828696548592 83.6545830842232 79.9979935540452 78.2746607006372 76.5513278472292 73.4978642633585 70.6685708036199 68.061685366048 65.9450901749134 63.8284949837788 61.7118997926442 61.3559498963221 61 61 61 61 61 61 61 61 61 61 61 61 61 61 61 61 61 61 61 61 61 61 61 61 61 61 61 61 61 61 61 61 61 61 61.7240800149267 63.1930624454742 64.870927748145 66.5487930508157 69.9261016153566 73.2857775467537 74.9034679197738 76.5211582927939 79.5856128785125 82.5290802512294 85.3049509596506 86.612396181377 87.9198414031033 90.4984042467208 92.9913979319321 95 95 95 95 95 95 95 95 95 95 95 95 95 95 95 95 95 95 95 95 95 95 95 91.8316559749747 87.7634660205769 84.0062404115479 82.2165751329583 80.4269098543687 77.0342598789336 73.8859691000016 70.9277432945686 69.6096380438402 68.2915327931118 66.0634927697804 63.835452746449 61.6074127231175 61 61 61 61 61 61 61 61 61 61 61 61 61 61 61 61 61 61 61 61 61 61 61 61 61 61 61 61 61 61 61 61 61 61 61 61.704677516782 62.992726667848 66.393136546845 69.6320247357014 71.2766652677228 72.9213057997442 76.2408144104581 79.4604382287925 80.936342785982 82.4122473431716 85.27817292341 87.9266282333678 90.4527770496071 91.6524657145515 92.852154379496 95 95 95 95 95 95 95 95 95 95 95 95 95 95 95 95 95 95 95 95 95 95 93.0669926925021 91.1339853850041 87.1158363675295 83.406348595251 79.9118136850896 78.2776347331837 76.6434557812778 73.5243499722223 70.5943487537003 69.2610917519021 67.9278347501039 65.8380498965672 63.7482650430305 61.6584801894938 61 61 61 61 61 61 61 61 61 61 61 61 61 61 61 61 61 61 61 61 61 61 61 61 61 61 61 61 61 61 61 61 61 61 61.7179198061404 62.5552487754421 63.3925777447438 66.8355534933622 70.0878866122586 71.728886044575 73.3698854768915 76.5761076436155 79.7099550329036 82.6918677769223 84.1019409797434 85.5120141825645 88.2570504851422 90.8388059820155 93.2257294972186 94.1128647486093 95 95 95 95 95 95 95 95 95 95 95 95 95 95 95 95 95 95 95 95 95 95 91.7422603471383 87.6190516244964 83.7736826789494 82.0110622781553 80.2484418773612 76.9143186924396 73.7699382030597 70.9222918705373 69.5745902794449 68.2268886883524 65.9782542740448 63.7296198597372 61.4809854454296 61 61 61 61 61 61 61 61 61 61 61 61 61 61 61 61 61 61 61 61 61 61 61 61 61 61 61 61 61 61 61 61 61 61 61.704435011977 62.4572462801167 63.2100575482564 66.83926835302 70.1604117473061 71.8052938744367 73.4501760015673 76.6494893207612 79.7314416324047 82.6337518762665 84.032821274515 85.4318906727634 88.0769701924138 90.6722958316477 93.1114880679386 94.0557440339693 95 95 95 95 95 95 95 95 95 95 95 95 95 95 95 95 95 95 95 95 95 95 91.4247462924669 87.4168840006395 85.5275518977478 83.6382197948561 80.0780524760449 76.723580843865 75.1968611949781 73.6701415460912 70.8439022731384 68.2270663816133 66.0142137099152 63.8013610382171 61.588508366519 61 61 61 61 61 61 61 61 61 61 61 61 61 61 61 61 61 61 61 61 61 61 61 61 61 61 61 61 61 61 61 61 61 61 61 61.7367036030266 63.3217765973202 65.1486967010278 66.9756168047354 70.3144706222047 73.7102339870045 75.3205496364731 76.9308652859418 80.0919448055516 83.0160920046331 85.7810774863844 87.0950248163503 88.4089721463162 90.9160010697774 93.3467158282334 95 95 95 95 95 95 95 95 95 95 95 95 95 95 95 95 95 95 95 95 95 95 95 91.3962216015369 87.3629685088667 83.5389979547976 81.757926978509 79.9768560022204 76.6599670200807 73.5410880741586 70.6498605500012 69.3365608970488 68.0232612440963 65.9637176681699 63.9041740922436 61.8446305163172 61 61 61 61 61 61 61 61 61 61 61 61 61 61 61 61 61 61 61 61 61 61 61 61 61 61 61 61 61 61 61 61 61 61 61 61.695150387794 63.0492259811059 66.4615850271017 69.8204916461018 71.4758130357974 73.131134425493 76.5038933003464 79.710528063592 81.201623977967 82.6927198923419 85.4927067920112 88.1169206589984 90.6390317137778 91.8347556242687 93.0304795347596 95 95 95 95 95 95 95 95 95 95 95 95 95 95 95 95 95 95 95 95 95 94.5801756313212 94.1603512626424 89.9320995647977 85.9930129543344 84.1740586144656 82.3551042745968 78.9435297887868 75.7600488872551 72.7967846758505 71.3769629057709 69.9571411356912 67.3616692942823 65.4332258503489 63.5047824064156 61.5763389624822 61 61 61 61 61 61 61 61 61 61 61 61 61 61 61 61 61 61 61 61 61 61 61 61 61 61 61 61 61 61 61 61 61 61 61.7917149210966 62.5254039916668 63.259093062237 66.7403668742616 70.1286756678439 71.7888104330545 73.4489451982651 76.7693345183491 79.9964489981826 81.5245869184952 83.0527248388078 85.9165195984077 88.6117358210395 91.2080004952732 92.3890008512151 93.570001207157 95 95 95 95 95 95 95 95 95 95 95 95 95 95 95 95 95 95 95 95 95 95 91.6512100610627 89.5950352362498 87.538860411437 83.7639407280894 80.1708653525216 76.8875123558867 75.2815605397272 73.6756087235677 70.7508092552259 68.150581548622 66.0647576619192 63.9789337752164 61.8931098885135 61 61 61 61 61 61 61 61 61 61 61 61 61 61 61 61 61 61 61 61 61 61 61 61 61 61 61 61 61 61 61 61 61 61 61 61.6813057938328 62.9701135814786 64.6573437763468 66.344573971215 69.6788506132288 72.9968511447805 74.5934905195805 76.1901298943806 79.2888292685026 82.3574032590383 85.1296555720767 86.4720506167326 87.8144456613885 90.4089303058093 92.8724506651868 95 95 95 95 95 95 95 95 95 95 95 95 95 95 95 95 95 95 95 95 95 95 94.9713475266704 91.1008222394212 89.1258308518018 87.1508394641824 83.2937989996714 79.6231899018632 77.9408079768929 76.2584260519226 73.2113628404586 70.4115711049572 67.8398629232419 65.6865251188999 63.5331873145579 61.3798495102159 61.189924755108 61 61 61 61 61 61 61 61 61 61 61 61 61 61 61 61 61 61 61 61 61 61 61 61 61 61 61 61 61 61 61 61 61 61 61.8827854220393 62.6839640546696 63.4851426872999 66.6912863984456 69.9949184251723 71.6839020296578 73.3728856341432 76.6555221006835 79.7632934386145 82.696712177596 84.0962093464332 85.4957065152704 88.2068306231833 90.7175488053842 93.1615487206561 94.0807743603281 95 95 95 95 95 95 95 95 95 95 95 95 95 95 95 95 95 95 95 95 95 95 91.4419976064843 89.4358083958956 87.4296191853068 83.6516711930653 80.1330421471728 76.7457444673942 75.1745369331947 73.6033293989952 70.7052778789432 68.007642874275 65.7998984245033 63.5921539747316 61.3844095249599 61.1922047624799 61 61 61 61 61 61 61 61 61 61 61 61 61 61 61 61 61 61 61 61 61 61 61 61 61 61 61 61 61 61 61 61 61 61 61.7224369727753 62.4424490940957 63.1624612154161 66.7895112844721 70.0134550088763 73.3269956202567 74.9357376928638 76.5444797654709 79.7177904032559 82.7193053108426 85.4780866279372 86.8020362517602 88.1259858755832 90.6504714209099 93.0347370842079 95 95 95 95 95 95 95 95 95 95 95 95 95 95 95 95 95 95 95 95 95 95 95 91.1919952997096 87.1252115003495 83.4083963704765 81.6599262121003 79.9114560537241 76.6312106133485 73.5388024207494 70.6372390013114 69.2593318159621 67.8814246306128 65.7995693335083 63.7177140364038 61.6358587392992 61 61 61 61 61 61 61 61 61 61 61 61 61 61 61 61 61 61 61 61 61 61 61 61 61 61 61 61 61 61 61 61 61 61 61 61.7447256817814 63.109922943751 66.7300483437065 68.3884971483066 70.0469459529068 73.3335759107739 76.520635891421 79.7480110993787 81.2818194496264 82.8156277998741 85.6769328861642 88.3769056342776 89.7167620638914 91.0566184935052 93.4641671529589 95 95 95 95 95 95 95 95 95 95 95 95 95 95 95 95 95 95 95 95 95 95 93.1594032766078 91.3188065532157 87.2449259112033 83.4302095397678 81.6748557290429 79.9195019183179 76.6005009428198 73.4061289311687 70.5875243202827 69.2775078443035 67.9674913683243 65.8110384042062 63.654585440088 61.4981324759698 61 61 61 61 61 61 61 61 61 61 61 61 61 61 61 61 61 61 61 61 61 61 61 61 61 61 61 61 61 61 61 61 61 61 61 61.8010316543417 63.3975102776912 66.971089752671 68.6167851424255 70.26248053218 73.6491111253863 76.9991000375789 80.0648274755993 81.5271376456047 82.9894478156102 85.7479966654119 88.38666725729 90.9323763737579 92.162383506231 93.392390638704 95 95 95 95 95 95 95 95 95 95 95 95 95 95 95 95 95 95 95 95 95 95 91.5257441008736 89.4908735450834 87.4560029892932 83.7137870707212 80.0543747897683 76.7286506009519 75.1541955853115 73.5797405696711 70.6683986784869 68.0253123021288 65.9358399546722 63.8463676072156 61.756895259759 61 61 61 61 61 61 61 61 61 61 61 61 61 61 61 61 61 61 61 61 61 61 61 61 61 61 61 61 61 61 61 61 61 61 61 61 61 61 59.5814408185147 57.9521799210839 56.3270877751355 55.5405948251123 54.7541018750892 53.3107971639405 51.9609891298065 50.247089373392 48.5331896169775 46.819289860563 45.1053901041485 44.6395939222768 44.1737977404052 44 44 44 44 44 44 44 44 44 44 44 44 44 44 44 44 44 44 44 44 44 44 44 44 44 44 44 44 44 44 44 44 44 44 44 44 44 44 44 44 44 44 44 44.2496832253415 44.3958088973981 44.6139460225204 44.8360489159199 45 45 45 45 45 45 45 45.3113848634531 45.4572689890916 45.5790665334241 45.8099178872781 46 46 46 46 46 46 46.1589124350694 46.2115190297407 46.4433880209297 46.5534966150713 46.6636052092129 46.9917748018422 47 47 47 47 47 47.0835764299989 47.320989599375 47.4659867115671 47.6950791116573 47.9381551209714 48 48 48 48 48 48.0324975160321 48.2720890675241 48.4160249842753 48.6605368929718 48.8791550689539 48.8791550689539 49 49 49 49 49 49.134 49.292 49.748 49.829 49.91 50 50 50 50 50 50 50.138 50.394 50.65 50.9 50.95 51 51 51 51 51 51 51.15 51.412 51.662 51.912 51.956 52 52 52 52 52 52.134 52.261 52.388 52.638 52.888 53 53 53 53 53 53 53.028 53.384 53.456 53.528 53.884 54 54 54 54 54 54 54.026 54.276 54.526 54.707 54.888 55 55 55 55 55 55 55.138 55.388 55.638 55.775 55.912 56 56 56 56 56 56 56.138 56.388 56.64 56.904 56.952 57 57 57 57 57 57.252 57.321 57.39 57.672 57.928 57.964 58 58 58 58 58 58.254 58.324 58.394 58.764 58.9 59 59 59 59 59 59 59.138 59.39 59.518 59.646 59.9 60 60 60 60 60 60 60.14 60.276 60.656 60.781 60.906 61 61 61 61 61 61 61.144 61.396 61.646 61.896 61.948 62 62 62 62 62 62.138 62.264 62.39 62.64 62.89 63 63 63 63 63 63 63.134 63.388 63.514 63.64 63.894 64 64 64 64 64 64 64.138 64.388 64.638 64.763 64.888 65 65 65 65 65 65 65.134 65.388 65.64 65.767 65.894 66 66 66 66 66 66.14 66.265 66.39 66.64 66.91 66.955 67 67 67 67 67 67.272 67.522 67.65 67.778 67.898 68 68 68 68 68 68 68.14 68.26 68.458 68.656 68.916 69 69 69 69 69 69 69.15 69.4 69.656 69.784 69.912 70 70 70 70 70 70 70.14 70.396 70.794 70.904 70.952 71 71 71 71 71 71.138 71.264 71.39 71.64 71.89 72 72 72 72 72 72 72.138 72.246 72.371 72.496 72.89 73 73 73 73 73 73 73.144 73.394 73.644 73.769 73.894 74 74 74 74 74 74 74.134 74.394 74.644 74.894 74.947 75 75 75 75 75 75 75.134 75.384 75.634 75.89 75.945 76 76 76 76 76 76.14 76.396 76.604 76.812 76.912 77 77 77 77 77 77 77.144 77.404 77.532 77.66 77.918 78 78 78 78 78 78 78.138 78.39 78.517 78.644 78.898 79 79 79 79 79 79 79.312 79.574 79.621 79.668 79.924 80 80 80 80 80 80 80.14 80.554 80.804 80.849 80.894 81 81 81 81 81 81 81.148 81.4 81.65 81.9 81.95 82 82 82 82 82 82.146 82.271 82.396 82.646 82.896 83 83 83 83 83 83 83.148 83.23 83.439 83.648 83.898 84 84 84 84 84 84 84.138 84.388 84.513 84.638 84.888 85 85 85 85 85 85 85.134 85.384 85.634 85.762 85.89 86 86 86 86 86 86 86.138 86.388 86.468 86.896 86.948 87 87 87 87 87 87.134 87.265 87.396 87.828 87.906 88 88 88 88 88 88 88 88.388 88.426 88.464 88.9 89 89 89 89 89 89 89.14 89.394 89.65 89.775 89.9 90 90 90 90 90 90 90.318 90.39 90.644 90.894 90.947 91 91 91 91 91 91.138 91.173 91.208 91.458 91.89 92 92 92 92 92 92 92.146 92.4 92.525 92.65 92.9 93 93 93 93 93 93 93.14 93.39 93.64 93.765 93.89 94 94 94 94 94 94 94.134 94.384 94.644 94.894 94.947 95 95 95 95 95 95.134 95.259 95.384 95.634 95.89 96 96 96 96 96 96 96.138 96.388 96.418 96.448 96.898 97 97 97 97 97 97 97.134 97.388 97.644 97.771 97.898 98 98 98 98 98 98 98.138 98.394 98.66 98.788 98.916 99 99 99 99</TmpSample>
</Traces>
<AutoGain>
<Temperature>60</Temperature>
<Mode>0</Mode>
</AutoGain>
<DefaultAllelicGenotypes>
<Genotypes>
<Genotype>
<Name>Wild Type</Name>
<ShortName></ShortName>
<BinBits>1</BinBits>
</Genotype>
<Genotype>
<Name>Heterozygous</Name>
<ShortName></ShortName>
<BinBits>3</BinBits>
</Genotype>
<Genotype>
<Name>Mutant</Name>
<ShortName></ShortName>
<BinBits>2</BinBits>
</Genotype>
</Genotypes>
</DefaultAllelicGenotypes>
<DefaultScatterGenotypes>
<Genotypes>
<Genotype>
<Name>Wild Type</Name>
<ShortName></ShortName>
<BinBits>1</BinBits>
</Genotype>
<Genotype>
<Name>Heterozygous</Name>
<ShortName></ShortName>
<BinBits>3</BinBits>
</Genotype>
<Genotype>
<Name>None</Name>
<ShortName></ShortName>
<BinBits>0</BinBits>
</Genotype>
<Genotype>
<Name>Mutant</Name>
<ShortName></ShortName>
<BinBits>2</BinBits>
</Genotype>
</Genotypes>
</DefaultScatterGenotypes>
<DefaultMeltGenotypes>
<Genotypes></Genotypes>
</DefaultMeltGenotypes>
<Locked>False</Locked>
<AllowExclusionEnabling>True</AllowExclusionEnabling>
<PluginProgID></PluginProgID>
<PluginData></PluginData>
<Analyses>
<Quantitate>
<ID>55231544</ID>
<Threshold>.0318</Threshold>
<LeftThreshold>1</LeftThreshold>
<ScaleMode>1</ScaleMode>
<RawChannelRef>Cycling A.Green</RawChannelRef>
<Page>1</Page>
<BestFitFixed>False</BestFitFixed>
<InvertSignal>False</InvertSignal>
<TemplateFilename></TemplateFilename>
<TemplateBaseFilename></TemplateBaseFilename>
<NormalisationSettings>
<NormaliseEnabled>True</NormaliseEnabled>
<NormaliseIgnoreFirst>0</NormaliseIgnoreFirst>
<NormaliseSlopeCorrection>True</NormaliseSlopeCorrection>
<NormaliseNTCPercentage>0</NormaliseNTCPercentage>
<NormaliseMinimumReactionEfficiency>-1</NormaliseMinimumReactionEfficiency>
<NormaliseMinimumReactionEffOn>False</NormaliseMinimumReactionEffOn>
<NormaliseDynamicTube>True</NormaliseDynamicTube>
<Algorithm>1</Algorithm>
</NormalisationSettings>
</Quantitate>
</Analyses>
</Experiment>
